# Supplementary material for: Linking human brain functional connectivity to underlying neurotransmission
Source: bioRxiv. 2026 May 5:2026.04.28.721294. Preprint. [Version 2] doi: 10.64898/2026.04.28.721294 (PMC13142320; doi:10.64898/2026.04.28.721294)
Supplement: Supplement 2 [file media-2.xlsx]

## Sheet: Tab. S1 - PET reference
group	target	tracer	metric	sample_size	n_female	age_mean	age_sd	age_min	age_max	publication	doi	license
General & Metabolic	CMRglu	[18F]FDG	CMRglu	20	10	34.45	9.96	22	52	Castrillon2023	10.1126/sciadv.adi7632	CC BY-NC-SA 4.0
General & Metabolic	SV2A	[11C]UCB-J	BPnd	76		48.9	18.4			Finnema2016	10.1177/0271678X17724947; 10.2967/jnumed.120.246967; 10.1177/0271678X211004312; 10.1186/s13195-020-00742-y; 10.1177/0271678X20946198; 10.1093/cid/ciab484; 10.1038/s41380-021-01184-0; 10.1016/j.bpsc.2015.09.008; 10.1111/epi.16653; 10.1186/s13550-020-00670-w; 10.1002/alz.12097; 10.1111/epi.14701; 10.1038/s41467-019-09562-7; 10.1001/jamaneurol.2018.1836	CC BY-NC-SA 4.0
General & Metabolic	HDAC	[11C]Martinostat	SUVR	8	4	28.6	7.6	18	44	Wey2016	10.1126/scitranslmed.aaf7551	CC0 1.0
General & Metabolic	VMAT2	[11C]DTBZ	BPnd	76	37	23.4	3.63	18.11	30.97	Larsen2020	10.18112/openneuro.ds002385.v1.1.0; 10.1038/s41467-020-14693-3	CC0 1.0
Glutamate & GABA	mGluR5	[11C]ABP688	BPnd	73	48	19.9	3.04			Smart2019	10.1007/s00259-018-4252-4	CC BY-NC-SA 4.0
Glutamate & GABA	NMDA	[18F]GE-179	Vt	29	8	40.9	12.7			Galovic2021	10.1001/jamaneurol.2022.4352; 10.1016/j.neuroimage.2021.118194; 10.2967/jnumed.113.130641	CC BY-NC-SA 4.0
Glutamate & GABA	GABAa	[11C]Flumazenil	Bmax	16	9	26.6	8	19	46	Norgaard2021	10.1016/j.neuroimage.2021.117878	CC BY-NC-SA 4.0
Glutamate & GABA	GABAa5	[11C]Ro15-4513	BPnd	10	4	25.4	3.2	22	30	Lukow2022	10.1038/s42003-022-03268-1	CC BY 4.0
Noradrenaline & Acetylcholine	NET	[11C]MRB	BPnd	10	4	33.3	10	21	40	Hesse2017	10.1007/s00259-016-3590-3	CC BY-NC-SA 4.0
Noradrenaline & Acetylcholine	A4B2	[18F]Flubatine	Vt	30	10	33.5	10.71			Hillmer2016	10.1016/j.neuroimage.2016.07.026; 10.1093/ntr/ntx091	CC BY-NC-SA 4.0
Noradrenaline & Acetylcholine	M1	[11C]LSN3172176	BPnd	24	11	40.45	11.71			Naganawa2020	10.2967/jnumed.120.246967	CC BY-NC-SA 4.0
Noradrenaline & Acetylcholine	VAChT	[18F]FEOBV	SUVR	18	13	66.8	6.8			Aghourian2017	10.1038/mp.2017.183	CC BY-NC-SA 4.0
Dopamine	FDOPA	[18F]DOPA		12						Garciagomez2018	10.33588/imagendiagnostica.901.2	free
Dopamine	D1	[11C]SCH23390	BPnd	13	6	33	13			Kaller2017	10.1007/s00259-017-3645-0	CC BY-NC-SA 4.0
Dopamine	D23	[11C]FLB-457	BPnd	55	29	32.45	9.69			Sandiego2015	10.1038/jcbfm.2014.237; 10.1177/0271678X17737693; 10.1038/s41386-019-0456-y; 10.1001/jamapsychiatry.2014.2414; 10.1038/npp.2017.223	CC BY-NC-SA 4.0
Dopamine	DAT	[123I]-FP-CIT	SUVR	174	65	61	11			Dukart2018	10.1038/s41598-018-22444-0	CC BY-NC-SA 4.0
Serotonin	5HT1a	[11C]CUMI-101	Bmax	8	5	28.4	8.8			Beliveau2017	10.1523/JNEUROSCI.2830-16.2016	CC BY-NC-SA 4.0
Serotonin	5HT1b	[11C]AZ10419369	Bmax	36	12	27.8	6.9			Beliveau2017	10.1523/JNEUROSCI.2830-16.2016	CC BY-NC-SA 4.0
Serotonin	5HT2a	[11C]Cimbi-36	Bmax	29	14	22.6	2.7			Beliveau2017	10.1523/JNEUROSCI.2830-16.2016	CC BY-NC-SA 4.0
Serotonin	5HT4	[11C]SB207145	Bmax	59	18	25.9	5.3			Beliveau2017	10.1523/JNEUROSCI.2830-16.2016	CC BY-NC-SA 4.0
Serotonin	5HT6	[11C]GSK215083	BPnd	30	0	36.6	9.04			Radhakrishnan2018	10.2967/jnumed.117.206516; 10.1016/j.pscychresns.2019.111007	CC BY-NC-SA 4.0
Serotonin	5HTT	[11C]DASB	Bmax	100	71	25.1	5.8			Beliveau2017	10.1523/JNEUROSCI.2830-16.2016	CC BY-NC-SA 4.0
Opioids & Endocannabinoids	MOR	[11C]Carfentanil	BPnd	204	72	32.3	10.8	20	59	Kantonen2020	10.1038/mp.2017.183	CC BY-NC-SA 4.0
Opioids & Endocannabinoids	KOR	[11C]LY2795050	Vt	28	9	33.5	11.3			Vijay2018	10.1038/s41386-018-0199-1	CC BY-NC-SA 4.0
Opioids & Endocannabinoids	CB1	[11C]OMAR	Vt	77	28	30.01	8.87			Normandin2015	10.1038/jcbfm.2015.46; 10.1016/j.bpsc.2015.09.008; 10.1016/j.biopsych.2015.08.021; 10.1111/j.1530-0277.2012.01815.x	CC BY-NC-SA 4.0

## Sheet: Tab. S2 - Sample data
Variable	HCP-YA: MRI	HCP-YA: MEG	YRSP	MPH (placebo)	Risperidone (placebo)	Ketamine (placebo)	Midazolam (placebo)	HCP-EP (controls)	HCP-EP (PSY)
n	112	33	26	30	19	29	28	55	96
gender	F=64, M=48	M=17, F=16	F=16, M=11 *	F=11, M=10 *	F=0, M=21 *	F=0, M=30 *	F=0, M=30 *	M=36, F=19	M=56, F=40
age	29.01 ± 3.65 (22.00 - 36.00)	28.55 ± 3.54 (22.00 - 35.00)	26.52 ± 4.04 *	33 ± 9.5 *	27.56 ± 6.87 *	27.3 ± 6.2 *	27.3 ± 6.2 *	24.82 ± 4.07 (16.83 - 35.67)	22.66 ± 3.62 (16.67 - 34.83)
mean_fd	0.15 ± 0.04 (0.09 - 0.26)		0.15 ± 0.04 (0.10 - 0.25)		0.19 ± 0.07 (0.07 - 0.36)	0.15 ± 0.05 (0.08 - 0.31)	0.15 ± 0.05 (0.08 - 0.29)	0.11 ± 0.04 (0.05 - 0.21)	0.13 ± 0.05 (0.04 - 0.26)
gc	0.02 ± 0.01 (0.01 - 0.04)	0.11 ± 0.03 (0.05 - 0.21)	0.02 ± 0.01 (0.01 - 0.03)	0.04 ± 0.02 (0.01 - 0.11)	0.06 ± 0.03 (0.02 - 0.15)	0.10 ± 0.07 (0.02 - 0.24)	0.10 ± 0.07 (0.02 - 0.24)	0.02 ± 0.01 (0.01 - 0.04)	0.02 ± 0.01 (0.01 - 0.04)
bmi	26.03 ± 4.86 (18.44 - 39.60)
sestot								2.06 ± 1.07 (1.00 - 5.00)	2.21 ± 1.17 (1.00 - 5.00)
panss_total									49.19 ± 11.32 (29.00 - 78.00)
panss_pos									11.09 ± 3.99 (7.00 - 23.00)
panss_neg									13.73 ± 5.46 (2.00 - 32.00)
apd_exp_months								0.00 ± 0.00 (0.00 - 0.00)	13.18 ± 14.95 (0.00 - 54.00)
apd_chlor_equiv								0.00 ± 0.00 (0.00 - 0.00)	159.47 ± 222.21 (0.00 - 1000.00)
nih_totalcogcomp_unadjusted								113.23 ± 8.09 (93.00 - 130.00)	101.47 ± 12.99 (62.00 - 123.00)

## Sheet: Tab. S3 - NEOFC MRI RSN
parc	stat	measure	connections	run	metric	variable	Auditory	Cingulo-Opercular	Dorsal Attention	Default Mode	Frontoparietal	Medial Parietal	Occipital Parietal	Dorsal Somatomotor	Lateral Somatomotor	Salience	Ventral Attention	Visual
Schaefer100	auc	pearson	all	1	original	mean	0.167566	0.170861	0.156257	0.11783	0.0714097	0.061054	0.0606301	0.184383	0.184704	0.0626692	0.0522137	0.174354
Schaefer100	auc	pearson	all	1	original	mean_rz	7.7719	10.4017	7.27308	7.07038	3.97669	1.68247	2.00184	9.83012	9.24768	1.81027	1.90224	7.79842
Schaefer100	auc	pearson	all	1	original	mean_z	6.59007	8.71428	6.95856	5.99645	3.0155	1.32096	1.65156	7.20688	7.11138	1.61339	1.64292	6.84608
Schaefer100	auc	pearson	all	1	original	std	0.0338813	0.0262754	0.0249118	0.0231293	0.0169216	0.0149068	0.0156955	0.0413853	0.0376385	0.0195313	0.0183237	0.0301184
Schaefer100	auc	pearson	all	1	original	min	0.0774252	0.11027	0.111996	0.0678701	0.02386	0.0198009	0.0297107	0.082362	0.0912431	0.0281518	0.0173189	0.109152
Schaefer100	auc	pearson	all	1	original	max	0.273054	0.249769	0.240086	0.188702	0.11815	0.0994211	0.0956566	0.285697	0.285188	0.133603	0.123987	0.250402
Schaefer100	auc	pearson	all	1	original	p	0.001	0.001	0.001	0.001	0.011	0.114	0.072	0.001	0.001	0.064	0.068	0.001
Schaefer100	auc	pearson	all	1	original	pz	2.14977e-11	0	1.67688e-12	9.89944e-10	0.00127642	0.0931469	0.0492274	2.78777e-13	5.59774e-13	0.0532427	0.0501148	3.70537e-12
Schaefer100	auc	pearson	all	1	original	pmeff	0.00570463	0.00570463	0.00570463	0.00570463	0.061289	0.499481	0.347717	0.00570463	0.00570463	0.314903	0.331476	0.00570463
Schaefer100	auc	pearson	all	1	original	null_count	1000	1000	1000	1000	1000	1000	1000	1000	1000	1000	1000	1000
Schaefer100	auc	pearson	all	1	original	null_mean	0.0340085	0.0205928	0.0262912	0.0205934	0.0195334	0.0331834	0.0298609	0.0344823	0.0355985	0.031983	0.0239159	0.0306511
Schaefer100	auc	pearson	all	1	original	null_std	0.0202665	0.0172439	0.0186771	0.0162157	0.0172032	0.0210987	0.0186304	0.0207996	0.0209672	0.0190197	0.0172241	0.0209906
Schaefer100	auc	pearson	all	1	original	null_mad	0.0120621	0.0100047	0.0123635	0.00956479	0.00955676	0.0132108	0.0113366	0.0106745	0.0112094	0.0125804	0.0109133	0.0128626
Schaefer100	auc	pearson	all	1	original	null_min	-0.00170924	-0.0115294	-0.0117506	-0.00820778	-0.0103578	-0.00155031	-0.00557493	0.000727409	0.000291265	-0.00743552	-0.0117477	-0.0106791
Schaefer100	auc	pearson	all	1	original	null_1%	0.00359065	-0.00507067	-0.00327874	-0.00551511	-0.00487103	0.00226426	-0.00132665	0.005281	0.00680321	0.000277392	-0.00580708	0.00124493
Schaefer100	auc	pearson	all	1	original	null_2.5%	0.00795231	-0.00275745	-0.000172009	-0.00245909	-0.00264438	0.00409559	0.00214051	0.00710875	0.00946603	0.00327087	-0.00213038	0.00277155
Schaefer100	auc	pearson	all	1	original	null_5%	0.0101396	-0.000537699	0.00246277	-0.000296829	-0.00100524	0.00699304	0.00473086	0.0103551	0.0110694	0.00622065	-1.1448e-06	0.00497553
Schaefer100	auc	pearson	all	1	original	null_10%	0.0127425	0.00243549	0.00554613	0.00265605	0.00198385	0.0104468	0.00905083	0.0140653	0.0140813	0.0101263	0.00387197	0.00845353
Schaefer100	auc	pearson	all	1	original	null_25%	0.0186618	0.00831977	0.0122377	0.00940849	0.00730282	0.0170463	0.0166871	0.0204838	0.0212426	0.0178276	0.0116558	0.015103
Schaefer100	auc	pearson	all	1	original	null_50%	0.0285789	0.0165713	0.0229398	0.0175669	0.0150645	0.0281006	0.0269839	0.0288111	0.0310163	0.0289045	0.0214353	0.0256376
Schaefer100	auc	pearson	all	1	original	null_75%	0.0466346	0.0294166	0.0373999	0.0288546	0.0277678	0.0453991	0.0394685	0.0436068	0.043973	0.0435676	0.0336063	0.0427304
Schaefer100	auc	pearson	all	1	original	null_90%	0.0619568	0.0452718	0.0508019	0.0418679	0.0447095	0.0629819	0.0555275	0.0644505	0.0645211	0.0571667	0.0471718	0.0593506
Schaefer100	auc	pearson	all	1	original	null_95%	0.0739337	0.0547662	0.0594871	0.052496	0.0542253	0.0739779	0.0654895	0.0772781	0.078263	0.0665138	0.0568268	0.0701206
Schaefer100	auc	pearson	all	1	original	null_97.5%	0.0836959	0.0633386	0.0694814	0.0613035	0.0639058	0.0871743	0.0750376	0.0904299	0.0912212	0.074592	0.0636917	0.0802904
Schaefer100	auc	pearson	all	1	original	null_99%	0.0919429	0.0710405	0.0848331	0.0694328	0.0715186	0.0945847	0.0820056	0.0978156	0.102343	0.0880975	0.0724924	0.0938571
Schaefer100	auc	pearson	all	1	original	null_max	0.125788	0.105869	0.128499	0.0931043	0.0918115	0.124919	0.115637	0.147901	0.150083	0.117427	0.0959714	0.138096
Schaefer100	auc	pearson	all	1	inverted	mean	0.0737844	0.10262	0.0978122	0.175186	0.106005	0.0806283	0.0607959	0.0800091	0.0863749	0.145964	0.0652269	0.0762604
Schaefer100	auc	pearson	all	1	inverted	mean_rz	2.5278	5.80115	4.08465	11.115	6.41831	2.68186	2.0117	3.23505	3.33103	6.27606	2.70652	2.65457
Schaefer100	auc	pearson	all	1	inverted	mean_z	1.96264	4.75689	3.82934	9.53349	5.02645	2.24871	1.66046	2.18882	2.42171	5.99277	2.39845	2.17285
Schaefer100	auc	pearson	all	1	inverted	std	0.0183422	0.0202264	0.0190056	0.0308795	0.0289219	0.0241041	0.0128364	0.0188608	0.0189362	0.0377786	0.0133669	0.0203923
Schaefer100	auc	pearson	all	1	inverted	min	0.0337547	0.0612378	0.0516143	0.112341	0.0531386	0.0309968	0.032869	0.0419004	0.0443628	0.0692237	0.0389812	0.0354621
Schaefer100	auc	pearson	all	1	inverted	max	0.123904	0.165997	0.177162	0.256009	0.183046	0.150125	0.0946163	0.123527	0.133432	0.231673	0.111583	0.11787
Schaefer100	auc	pearson	all	1	inverted	p	0.051	0.001	0.002	0.001	0.001	0.033	0.072	0.039	0.031	0.001	0.022	0.033
Schaefer100	auc	pearson	all	1	inverted	pz	0.0247868	9.71464e-07	6.37444e-05	0	2.46569e-07	0.0122296	0.0483271	0.0142651	0.00769817	1.01265e-09	0.00820547	0.014855
Schaefer100	auc	pearson	all	1	inverted	pmeff	0.25868	0.00570463	0.0113824	0.00570463	0.00570463	0.174595	0.347717	0.203455	0.164786	0.00570463	0.119445	0.174595
Schaefer100	auc	pearson	all	2	original	mean	0.166358	0.166584	0.149643	0.111468	0.0742871	0.059145	0.0570525	0.178426	0.179928	0.062028	0.053127	0.171907
Schaefer100	auc	pearson	all	2	original	mean_rz	8.34544	10.8731	7.40108	6.99828	4.39482	1.78279	1.97338	10.3883	9.44585	1.88558	2.09956	8.10858
Schaefer100	auc	pearson	all	2	original	mean_z	6.81728	8.92529	7.00252	5.95207	3.3338	1.30084	1.54551	7.21713	7.18783	1.67849	1.80491	7.03767
Schaefer100	auc	pearson	all	2	original	std	0.0367287	0.0287575	0.0285965	0.0213285	0.0180326	0.0140346	0.0136926	0.0425113	0.0396523	0.0212717	0.0211498	0.0279925
Schaefer100	auc	pearson	all	2	original	min	0.07816	0.0931298	0.0905139	0.0662422	0.0263033	0.0327087	0.0231068	0.0870765	0.0961442	0.0267639	0.014303	0.104987
Schaefer100	auc	pearson	all	2	original	max	0.290004	0.256662	0.224892	0.180728	0.11826	0.102586	0.121205	0.312019	0.310311	0.160958	0.113861	0.266625
Schaefer100	auc	pearson	all	2	original	p	0.001	0.001	0.001	0.001	0.005	0.113	0.082	0.001	0.001	0.061	0.06	0.001
Schaefer100	auc	pearson	all	2	original	pz	4.53004e-12	0	1.22602e-12	1.29994e-09	0.000425783	0.096546	0.0610186	2.58571e-13	3.20632e-13	0.0465443	0.035474	9.53015e-13
Schaefer100	auc	pearson	all	2	original	pmeff	0.00570463	0.00570463	0.00570463	0.00570463	0.0282554	0.496242	0.386901	0.00570463	0.00570463	0.302251	0.297992	0.00570463
Schaefer100	auc	pearson	all	2	original	null_count	1000	1000	1000	1000	1000	1000	1000	1000	1000	1000	1000	1000
Schaefer100	auc	pearson	all	2	original	null_mean	0.0338685	0.0204674	0.0260871	0.0204516	0.0194079	0.0329241	0.0297288	0.0342508	0.0354164	0.0317624	0.0238552	0.0305297
Schaefer100	auc	pearson	all	2	original	null_std	0.0194343	0.0163711	0.0176445	0.0152915	0.0164615	0.020157	0.0176795	0.0199769	0.020105	0.0180315	0.0162179	0.0200886
Schaefer100	auc	pearson	all	2	original	null_mad	0.0111203	0.00930955	0.0115528	0.00902523	0.00909263	0.0118647	0.0102786	0.0097261	0.0106421	0.0118718	0.0101305	0.0121562
Schaefer100	auc	pearson	all	2	original	null_min	-0.00117428	-0.0108493	-0.0112331	-0.00767924	-0.00889993	-0.000129209	-0.00451312	0.00117115	0.000498353	-0.00708974	-0.0100408	-0.00962768
Schaefer100	auc	pearson	all	2	original	null_1%	0.00465994	-0.00393875	-0.00257142	-0.00427947	-0.00381534	0.00295853	-0.000657603	0.00671845	0.00741292	0.000682254	-0.00441466	0.00249721
Schaefer100	auc	pearson	all	2	original	null_2.5%	0.00871793	-0.00174779	0.0010835	-0.00162989	-0.00204642	0.00522392	0.00330351	0.00855642	0.0104359	0.00470379	-0.000958989	0.00395518
Schaefer100	auc	pearson	all	2	original	null_5%	0.0112776	6.73826e-05	0.00374963	0.000662297	-5.59968e-05	0.00785004	0.00583336	0.0113814	0.0119356	0.00800161	0.00107513	0.00585092
Schaefer100	auc	pearson	all	2	original	null_10%	0.0136548	0.00325808	0.00678748	0.00355538	0.00267602	0.0113364	0.0102203	0.0144535	0.0146235	0.011397	0.00479455	0.00925739
Schaefer100	auc	pearson	all	2	original	null_25%	0.0196213	0.00917095	0.0126475	0.00993974	0.00774784	0.0179826	0.0175258	0.0208725	0.0217532	0.0185604	0.012156	0.0158612
Schaefer100	auc	pearson	all	2	original	null_50%	0.0287671	0.0165096	0.022876	0.0178252	0.0150417	0.0277847	0.0269801	0.0286282	0.0308915	0.0288397	0.0215925	0.0257676
Schaefer100	auc	pearson	all	2	original	null_75%	0.0459988	0.0287163	0.0361504	0.0284325	0.0272419	0.0439059	0.0387365	0.0431303	0.0431467	0.0427374	0.0332618	0.0413957
Schaefer100	auc	pearson	all	2	original	null_90%	0.0604441	0.0437584	0.0492188	0.0409155	0.0432006	0.0615351	0.0539155	0.0632636	0.0640553	0.0557935	0.0460962	0.0584245
Schaefer100	auc	pearson	all	2	original	null_95%	0.0720001	0.0538346	0.0584919	0.0505327	0.0518559	0.0712248	0.0647982	0.0748178	0.0765525	0.0653323	0.0540667	0.0688573
Schaefer100	auc	pearson	all	2	original	null_97.5%	0.0820191	0.0603846	0.0667448	0.058048	0.0623326	0.084496	0.0733945	0.0874695	0.0888456	0.0741741	0.0625158	0.0775685
Schaefer100	auc	pearson	all	2	original	null_99%	0.0911958	0.0706781	0.0798836	0.0671906	0.06988	0.0939628	0.0804752	0.0974132	0.0994084	0.0870476	0.0685615	0.090435
Schaefer100	auc	pearson	all	2	original	null_max	0.124243	0.103534	0.123418	0.0898298	0.0881488	0.123107	0.113342	0.142677	0.146402	0.109656	0.0899146	0.137029
Schaefer100	auc	pearson	all	2	inverted	mean	0.0717862	0.0972086	0.0925619	0.168269	0.103199	0.0777758	0.0582262	0.0782204	0.0829545	0.136369	0.0604418	0.074155
Schaefer100	auc	pearson	all	2	inverted	mean_rz	2.60929	5.84676	4.06849	11.2433	6.53947	2.84192	2.0504	3.43915	3.29972	6.10927	2.58659	2.68479
Schaefer100	auc	pearson	all	2	inverted	mean_z	1.95107	4.6876	3.76745	9.66666	5.09011	2.22512	1.61189	2.20103	2.36449	5.80136	2.25595	2.17164
Schaefer100	auc	pearson	all	2	inverted	std	0.0159664	0.0193176	0.0188708	0.033508	0.0289272	0.026616	0.0137928	0.0176325	0.0165561	0.0409897	0.0122926	0.019307
Schaefer100	auc	pearson	all	2	inverted	min	0.0422289	0.0536864	0.0514792	0.100014	0.0415295	0.0250785	0.0270737	0.0468834	0.0493403	0.0536536	0.0328913	0.0331694
Schaefer100	auc	pearson	all	2	inverted	max	0.135272	0.145084	0.146542	0.280785	0.188643	0.148022	0.103502	0.153052	0.156518	0.260602	0.1057	0.161143
Schaefer100	auc	pearson	all	2	inverted	p	0.054	0.001	0.002	0.001	0.001	0.034	0.074	0.039	0.035	0.001	0.028	0.035
Schaefer100	auc	pearson	all	2	inverted	pz	0.0254662	1.3664e-06	8.18411e-05	0	1.76542e-07	0.0129993	0.0534051	0.013828	0.00899878	3.23257e-09	0.0120017	0.0149005
Schaefer100	auc	pearson	all	2	inverted	pmeff	0.271981	0.00570463	0.0113824	0.00570463	0.00570463	0.179464	0.355715	0.203455	0.184309	0.00570463	0.149891	0.184309
Schaefer100	poly2	pearson	all	1	original	mean	0.525377	0.849919	0.506089	1.20596	0.872772	0.899778	0.662822	0.638114	0.683426	0.485598	0.642314	1.36574
Schaefer100	poly2	pearson	all	1	original	mean_rz	0.522582	3.71967	0.772571	5.57018	3.0444	1.85717	1.60756	0.934912	1.06291	0.704318	2.26109	3.90506
Schaefer100	poly2	pearson	all	1	original	mean_z	0.344528	3.05101	0.571646	4.8623	2.64704	1.76245	1.22766	0.793568	0.908579	0.516755	2.00638	3.57251
Schaefer100	poly2	pearson	all	1	original	std	0.208392	0.190322	0.164242	0.243579	0.163132	0.177949	0.159831	0.343241	0.281729	0.143357	0.188478	0.340664
Schaefer100	poly2	pearson	all	1	original	min	0.0727137	0.420145	0.0502476	0.698794	0.523243	0.49966	0.289104	-0.115957	0.0323977	0.149259	0.320138	0.322515
Schaefer100	poly2	pearson	all	1	original	max	1.02703	1.28871	0.873096	1.93558	1.24256	1.40819	1.00874	1.41287	1.36304	0.908368	1.2563	2.46199
Schaefer100	poly2	pearson	all	1	original	p	0.334	0.007	0.257	0.001	0.017	0.052	0.111	0.218	0.182	0.264	0.044	0.003
Schaefer100	poly2	pearson	all	1	original	pz	0.36516	0.00113456	0.283684	5.73047e-07	0.00404411	0.0389222	0.109673	0.213608	0.181666	0.302573	0.0223546	0.000175586
Schaefer100	poly2	pearson	all	1	original	pmeff	0.90214	0.0393715	0.817064	0.00570463	0.0933906	0.263136	0.489713	0.754899	0.68296	0.826702	0.226864	0.0170334
Schaefer100	poly2	pearson	all	1	original	null_count	1000	1000	1000	1000	1000	1000	1000	1000	1000	1000	1000	1000
Schaefer100	poly2	pearson	all	1	original	null_mean	0.429993	0.157781	0.349543	0.147144	0.251209	0.400156	0.309761	0.420907	0.422818	0.345771	0.192462	0.389374
Schaefer100	poly2	pearson	all	1	original	null_std	0.276854	0.226855	0.273852	0.21776	0.234814	0.283482	0.287589	0.27371	0.28683	0.270587	0.224211	0.2733
Schaefer100	poly2	pearson	all	1	original	null_mad	0.182253	0.133018	0.176075	0.1318	0.147879	0.191718	0.172861	0.183633	0.193066	0.174398	0.14487	0.176197
Schaefer100	poly2	pearson	all	1	original	null_min	-0.248701	-0.357473	-0.250633	-0.678711	-0.231343	-0.188256	-0.342547	-0.162953	-0.167929	-0.213633	-0.459561	-0.270326
Schaefer100	poly2	pearson	all	1	original	null_1%	-0.0570616	-0.22612	-0.112728	-0.247623	-0.126225	-0.107492	-0.186154	-0.0712941	-0.057794	-0.106399	-0.195583	-0.0702339
Schaefer100	poly2	pearson	all	1	original	null_2.5%	-0.000577805	-0.164863	-0.0593794	-0.193584	-0.0833433	-0.054755	-0.119605	-0.00969356	-0.0136574	-0.0677594	-0.155154	-0.0260633
Schaefer100	poly2	pearson	all	1	original	null_5%	0.0568295	-0.131273	-0.0191065	-0.150725	-0.0496557	0.00980542	-0.073173	0.044208	0.0343993	-0.0249535	-0.124585	0.0179235
Schaefer100	poly2	pearson	all	1	original	null_10%	0.11715	-0.0843021	0.032709	-0.0873986	-0.00729716	0.064094	0.00638645	0.110013	0.0894087	0.0348395	-0.0716999	0.0804312
Schaefer100	poly2	pearson	all	1	original	null_25%	0.224467	-0.0033434	0.15219	-0.00468638	0.0788562	0.1871	0.10381	0.215818	0.202263	0.147581	0.0316454	0.184565
Schaefer100	poly2	pearson	all	1	original	null_50%	0.384172	0.116354	0.304411	0.117511	0.205304	0.371891	0.25083	0.383581	0.379177	0.303488	0.156667	0.345625
Schaefer100	poly2	pearson	all	1	original	null_75%	0.598274	0.265356	0.518287	0.259732	0.393335	0.571886	0.474888	0.582135	0.603468	0.49805	0.335839	0.553023
Schaefer100	poly2	pearson	all	1	original	null_90%	0.807113	0.477318	0.730642	0.43898	0.572621	0.786393	0.701876	0.812273	0.797971	0.725192	0.507814	0.772583
Schaefer100	poly2	pearson	all	1	original	null_95%	0.950309	0.62239	0.882392	0.552877	0.689896	0.906666	0.879874	0.941076	0.943892	0.836944	0.618059	0.879313
Schaefer100	poly2	pearson	all	1	original	null_97.5%	1.05163	0.711484	0.948398	0.68323	0.803999	1.00746	0.954769	1.01318	1.05665	0.969796	0.686748	0.990362
Schaefer100	poly2	pearson	all	1	original	null_99%	1.21124	0.788026	1.06649	0.793795	0.949104	1.09393	1.15657	1.12514	1.21075	1.08954	0.780295	1.18879
Schaefer100	poly2	pearson	all	1	original	null_max	1.6082	1.19341	1.50139	1.13126	1.67453	1.62442	1.63614	1.30255	1.62418	1.40683	1.02793	1.55352
Schaefer100	poly2	pearson	all	1	inverted	mean	0.715162	1.06853	1.33074	0.280874	0.236101	0.150946	-0.0621766	0.875141	0.811321	0.144855	0.412591	0.726042
Schaefer100	poly2	pearson	all	1	inverted	mean_rz	1.22495	4.82817	3.93157	0.836019	0.140469	-0.777313	-1.22133	1.80552	1.50972	-0.61352	1.19154	1.45626
Schaefer100	poly2	pearson	all	1	inverted	mean_z	1.03003	4.01467	3.58294	0.614119	-0.0643382	-0.879102	-1.29329	1.65954	1.35447	-0.742521	0.981793	1.23186
Schaefer100	poly2	pearson	all	1	inverted	std	0.162581	0.193869	0.247612	0.185593	0.160365	0.121268	0.107368	0.162346	0.164078	0.153359	0.154885	0.170975
Schaefer100	poly2	pearson	all	1	inverted	min	0.396082	0.607587	0.779003	-0.322669	-0.068197	-0.123387	-0.304256	0.516483	0.480459	-0.254792	-0.0349009	0.290211
Schaefer100	poly2	pearson	all	1	inverted	max	1.27366	1.64735	1.98604	0.709312	0.638132	0.603372	0.339103	1.42304	1.33758	0.550002	0.864686	1.36584
Schaefer100	poly2	pearson	all	1	inverted	p	0.155	0.002	0.003	0.228	0.445	0.802	0.945	0.075	0.095	0.759	0.172	0.129
Schaefer100	poly2	pearson	all	1	inverted	pz	0.151376	2.95119e-05	0.000168709	0.269467	0.525662	0.810446	0.902157	0.0484196	0.0876854	0.771226	0.16298	0.108885
Schaefer100	poly2	pearson	all	1	inverted	pmeff	0.618268	0.0113824	0.0170334	0.772289	0.965498	0.999905	1	0.359683	0.434917	0.999707	0.660149	0.54604
Schaefer100	poly2	pearson	all	2	original	mean	0.569424	0.840133	0.50526	1.15297	0.900069	0.855158	0.645058	0.590837	0.700542	0.493428	0.650133	1.40844
Schaefer100	poly2	pearson	all	2	original	mean_rz	0.724534	3.72805	0.821653	5.6203	3.31579	1.82152	1.56967	0.869112	1.13873	0.762381	2.27611	4.18479
Schaefer100	poly2	pearson	all	2	original	mean_z	0.523055	3.08321	0.588344	4.78535	2.83845	1.6509	1.18979	0.651602	1.00067	0.567671	2.09373	3.83041
Schaefer100	poly2	pearson	all	2	original	std	0.217068	0.191055	0.178695	0.232203	0.156374	0.158405	0.149603	0.32476	0.268641	0.14786	0.204736	0.309732
Schaefer100	poly2	pearson	all	2	original	min	0.131882	0.392199	0.0990313	0.675959	0.578375	0.470281	0.308163	-0.177688	0.0718743	0.159811	0.281142	0.591757
Schaefer100	poly2	pearson	all	2	original	max	1.12168	1.44596	1.1203	1.71626	1.40222	1.2342	1.05624	1.45445	1.32418	0.952615	1.26965	2.31937
Schaefer100	poly2	pearson	all	2	original	p	0.275	0.007	0.251	0.001	0.016	0.06	0.125	0.238	0.163	0.247	0.035	0.002
Schaefer100	poly2	pearson	all	2	original	pz	0.300377	0.0010186	0.278052	8.43325e-07	0.00225657	0.0492956	0.116947	0.257224	0.158372	0.285033	0.0180953	6.34675e-05
Schaefer100	poly2	pearson	all	2	original	pmeff	0.841	0.0393715	0.808454	0.00570463	0.0881042	0.297992	0.533989	0.788648	0.638477	0.80253	0.184309	0.0113824
Schaefer100	poly2	pearson	all	2	original	null_count	1000	1000	1000	1000	1000	1000	1000	1000	1000	1000	1000	1000
Schaefer100	poly2	pearson	all	2	original	null_mean	0.428126	0.157653	0.34717	0.147969	0.249869	0.397874	0.31005	0.416109	0.419716	0.343071	0.192521	0.38762
Schaefer100	poly2	pearson	all	2	original	null_std	0.27014	0.221353	0.268703	0.210016	0.229068	0.276991	0.281569	0.268151	0.280638	0.264865	0.218563	0.266502
Schaefer100	poly2	pearson	all	2	original	null_mad	0.17583	0.130265	0.169716	0.124115	0.14146	0.18029	0.166827	0.170967	0.189584	0.168544	0.144813	0.171522
Schaefer100	poly2	pearson	all	2	original	null_min	-0.213614	-0.334668	-0.208824	-0.60811	-0.214737	-0.166896	-0.322725	-0.156483	-0.145845	-0.193154	-0.447404	-0.234674
Schaefer100	poly2	pearson	all	2	original	null_1%	-0.0447353	-0.207425	-0.0971726	-0.232361	-0.11312	-0.0967509	-0.164395	-0.0654802	-0.0501055	-0.0951974	-0.191309	-0.0700098
Schaefer100	poly2	pearson	all	2	original	null_2.5%	0.0141582	-0.154523	-0.0516357	-0.184186	-0.0748178	-0.0443988	-0.111483	0.00389573	-0.00596071	-0.0595571	-0.147067	-0.0211458
Schaefer100	poly2	pearson	all	2	original	null_5%	0.0657175	-0.121947	-0.00963239	-0.14001	-0.0471429	0.0126349	-0.062321	0.0481131	0.0377117	-0.0156265	-0.11111	0.0311496
Schaefer100	poly2	pearson	all	2	original	null_10%	0.123894	-0.0802422	0.0380216	-0.0795867	-0.000217017	0.0714436	0.0181845	0.11101	0.0978453	0.0398387	-0.0645281	0.0899524
Schaefer100	poly2	pearson	all	2	original	null_25%	0.230133	-0.000287973	0.156234	0.003389	0.0833103	0.198364	0.107982	0.214838	0.206366	0.15014	0.0347514	0.195404
Schaefer100	poly2	pearson	all	2	original	null_50%	0.380549	0.120128	0.298515	0.118757	0.204653	0.368271	0.256819	0.370539	0.380471	0.302921	0.161453	0.344251
Schaefer100	poly2	pearson	all	2	original	null_75%	0.592521	0.265928	0.509182	0.257397	0.385706	0.563722	0.460826	0.569061	0.591492	0.489914	0.328513	0.533832
Schaefer100	poly2	pearson	all	2	original	null_90%	0.796559	0.465132	0.73186	0.423468	0.555302	0.767488	0.689402	0.798573	0.78631	0.710126	0.500049	0.754445
Schaefer100	poly2	pearson	all	2	original	null_95%	0.93896	0.608596	0.862358	0.534189	0.67726	0.875765	0.856869	0.92968	0.939124	0.827087	0.612402	0.873627
Schaefer100	poly2	pearson	all	2	original	null_97.5%	1.06138	0.689814	0.940303	0.664623	0.790191	0.99804	0.947257	0.998311	1.04826	0.969226	0.67138	0.987363
Schaefer100	poly2	pearson	all	2	original	null_99%	1.20765	0.782546	1.06747	0.754112	0.963592	1.0973	1.17625	1.1344	1.21634	1.06717	0.758706	1.17669
Schaefer100	poly2	pearson	all	2	original	null_max	1.60733	1.2198	1.51014	1.15384	1.68761	1.64836	1.66165	1.31688	1.63349	1.42155	1.03946	1.57545
Schaefer100	poly2	pearson	all	2	inverted	mean	0.692745	1.02295	1.27243	0.305998	0.210661	0.123747	-0.0788623	0.849262	0.78699	0.120033	0.39394	0.669205
Schaefer100	poly2	pearson	all	2	inverted	mean_rz	1.1976	4.67465	3.87057	1.01754	0.0286486	-0.914803	-1.35717	1.88864	1.44629	-0.731895	1.08285	1.27785
Schaefer100	poly2	pearson	all	2	inverted	mean_z	0.97956	3.90912	3.44345	0.752463	-0.171162	-0.989659	-1.38123	1.61533	1.30871	-0.842081	0.921558	1.05659
Schaefer100	poly2	pearson	all	2	inverted	std	0.162852	0.194262	0.244591	0.184131	0.171436	0.131635	0.102115	0.156277	0.163142	0.13459	0.140264	0.16945
Schaefer100	poly2	pearson	all	2	inverted	min	0.298474	0.643719	0.70911	-0.0909363	-0.17659	-0.142408	-0.309112	0.419769	0.389508	-0.152322	0.0520388	0.288741
Schaefer100	poly2	pearson	all	2	inverted	max	1.14591	1.51326	1.93389	0.751645	0.712624	0.461295	0.244072	1.2887	1.24546	0.533254	0.797462	1.16247
Schaefer100	poly2	pearson	all	2	inverted	p	0.168	0.003	0.003	0.201	0.488	0.845	0.961	0.076	0.099	0.791	0.179	0.146
Schaefer100	poly2	pearson	all	2	inverted	pz	0.163531	4.5943e-05	0.000285352	0.225773	0.567986	0.838951	0.916503	0.0530322	0.0952051	0.800247	0.178259	0.145228
Schaefer100	poly2	pearson	all	2	inverted	pmeff	0.650653	0.0170334	0.0170334	0.722826	0.978244	0.999977	1	0.363631	0.449051	0.99987	0.676253	0.594427
Schaefer200	auc	pearson	all	1	original	mean	0.142719	0.125521	0.130837	0.0894865	0.0685466	0.0367068	0.0450211	0.159749	0.154231	0.0439725	0.0426765	0.138637
Schaefer200	auc	pearson	all	1	original	mean_rz	8.96234	10.26	8.90029	6.90329	5.38729	1.06238	1.86231	11.0962	10.7353	1.70993	1.91797	8.05546
Schaefer200	auc	pearson	all	1	original	mean_z	6.71792	8.73867	8.01579	5.80798	4.032	0.621782	1.46737	7.63804	7.24737	1.43662	1.66426	6.66005
Schaefer200	auc	pearson	all	1	original	std	0.0315627	0.0201577	0.0210757	0.0185323	0.0147768	0.0117892	0.0122585	0.0396621	0.0351331	0.0154349	0.0139395	0.0249615
Schaefer200	auc	pearson	all	1	original	min	0.0610841	0.0854556	0.0899025	0.0521726	0.0217448	0.00719708	0.0215856	0.0582523	0.0635729	0.0170349	0.0138887	0.085656
Schaefer200	auc	pearson	all	1	original	max	0.243697	0.185505	0.212036	0.14991	0.103488	0.0722613	0.0775801	0.257972	0.249859	0.0991107	0.0943665	0.20308
Schaefer200	auc	pearson	all	1	original	p	0.001	0.001	0.001	0.001	0.001	0.231	0.08	0.001	0.001	0.094	0.071	0.001
Schaefer200	auc	pearson	all	1	original	pz	9.00646e-12	0	5.55111e-16	3.10722e-09	2.74159e-05	0.26694	0.0710377	1.06581e-14	2.06835e-13	0.0753113	0.0479475	1.33794e-11
Schaefer200	auc	pearson	all	1	original	pmeff	0.00572148	0.00572148	0.00572148	0.00572148	0.00572148	0.778291	0.3801	0.00572148	0.00572148	0.432288	0.344506	0.00572148
Schaefer200	auc	pearson	all	1	original	null_count	1000	1000	1000	1000	1000	1000	1000	1000	1000	1000	1000	1000
Schaefer200	auc	pearson	all	1	original	null_mean	0.0283531	0.0157129	0.0181614	0.0161014	0.0157344	0.0262354	0.0234346	0.0279683	0.0282304	0.0220986	0.0201021	0.0265069
Schaefer200	auc	pearson	all	1	original	null_std	0.0170241	0.0125658	0.0140567	0.0126352	0.0130983	0.0168409	0.014711	0.0172532	0.0173857	0.015226	0.0135643	0.0168362
Schaefer200	auc	pearson	all	1	original	null_mad	0.00900246	0.00741649	0.00875927	0.00742752	0.00706238	0.00942616	0.00872161	0.00831854	0.00822917	0.00972831	0.00852848	0.0097783
Schaefer200	auc	pearson	all	1	original	null_min	0.00180764	-0.00556187	-0.00633983	-0.00469431	-0.00392478	0.000569016	-0.00149399	0.00414816	0.00519373	-0.00365409	-0.00548221	0.00308406
Schaefer200	auc	pearson	all	1	original	null_1%	0.0058925	-0.00163757	-0.00307166	-0.00217783	-0.00151951	0.00341462	6.59233e-05	0.00648617	0.00679145	-0.000931791	-0.00176011	0.00460879
Schaefer200	auc	pearson	all	1	original	null_2.5%	0.00783123	-0.000347527	-0.0015631	-0.00123028	6.88178e-05	0.00478749	0.00213317	0.00764236	0.00824833	0.00136831	0.000404083	0.00578323
Schaefer200	auc	pearson	all	1	original	null_5%	0.00976878	0.000928367	0.000270458	0.000533706	0.00136248	0.00635099	0.00410283	0.0091871	0.00972663	0.00331296	0.00202087	0.00712451
Schaefer200	auc	pearson	all	1	original	null_10%	0.0117961	0.00260051	0.00280263	0.00282085	0.00285619	0.00909082	0.00690274	0.0113637	0.0116804	0.00542022	0.00462232	0.0090497
Schaefer200	auc	pearson	all	1	original	null_25%	0.0157923	0.00623057	0.00777003	0.00705269	0.00588004	0.0140037	0.0129542	0.0158889	0.0161194	0.0104926	0.0099008	0.0139383
Schaefer200	auc	pearson	all	1	original	null_50%	0.0230986	0.0127061	0.0152536	0.0134672	0.0121379	0.0218598	0.0209402	0.022899	0.0232549	0.0193099	0.018425	0.0218546
Schaefer200	auc	pearson	all	1	original	null_75%	0.0374616	0.0223071	0.0265452	0.0225793	0.0216201	0.034984	0.0311297	0.0349053	0.0351206	0.0304442	0.0269635	0.035646
Schaefer200	auc	pearson	all	1	original	null_90%	0.0535391	0.0328472	0.0378682	0.0332125	0.0362395	0.0519701	0.0413226	0.0527262	0.0517536	0.0431724	0.0389057	0.0511847
Schaefer200	auc	pearson	all	1	original	null_95%	0.0615612	0.0421111	0.0454812	0.0393276	0.042603	0.059551	0.052191	0.065073	0.0657812	0.0504906	0.0468351	0.0595289
Schaefer200	auc	pearson	all	1	original	null_97.5%	0.0716366	0.0481102	0.0513951	0.0485666	0.0517169	0.0676729	0.0622307	0.0732233	0.0749646	0.0592728	0.0523289	0.0682265
Schaefer200	auc	pearson	all	1	original	null_99%	0.0827671	0.0537618	0.0584268	0.0584615	0.0559591	0.0770389	0.071347	0.0833404	0.0871508	0.0688479	0.058588	0.0783132
Schaefer200	auc	pearson	all	1	original	null_max	0.0970565	0.0630298	0.085303	0.0795175	0.064128	0.0906839	0.0858488	0.10888	0.109949	0.0930325	0.0798634	0.0948038
Schaefer200	auc	pearson	all	1	inverted	mean	0.0583867	0.0772426	0.0714684	0.145052	0.0945682	0.0768075	0.0492752	0.0631504	0.063879	0.127248	0.0511702	0.063948
Schaefer200	auc	pearson	all	1	inverted	mean_rz	2.64389	5.86926	4.32871	11.9492	7.87248	3.9318	2.1913	3.2637	3.32969	7.48364	2.58972	2.90353
Schaefer200	auc	pearson	all	1	inverted	mean_z	1.76419	4.8966	3.79228	10.2057	6.01865	3.00294	1.75655	2.03916	2.05045	6.9059	2.29044	2.22384
Schaefer200	auc	pearson	all	1	inverted	std	0.0145925	0.0157046	0.0155404	0.0256934	0.0263432	0.0211088	0.00920085	0.0150143	0.0151763	0.032384	0.0106067	0.0158232
Schaefer200	auc	pearson	all	1	inverted	min	0.0284433	0.0482768	0.0369386	0.0836725	0.0424102	0.0326803	0.0284776	0.0339097	0.0331714	0.0536426	0.0297162	0.0342798
Schaefer200	auc	pearson	all	1	inverted	max	0.09589	0.12108	0.13695	0.214104	0.159176	0.126237	0.0739097	0.102275	0.104021	0.201898	0.0827758	0.104215
Schaefer200	auc	pearson	all	1	inverted	p	0.071	0.001	0.002	0.001	0.001	0.011	0.056	0.06	0.058	0.001	0.034	0.034
Schaefer200	auc	pearson	all	1	inverted	pz	0.0387758	4.81512e-07	7.4067e-05	0	8.63206e-10	0.00133036	0.0394221	0.0206661	0.0201104	2.43427e-12	0.0109647	0.0130421
Schaefer200	auc	pearson	all	1	inverted	pmeff	0.344506	0.00572148	0.0114159	0.00572148	0.00572148	0.0614649	0.28144	0.298727	0.290127	0.00572148	0.179945	0.179945
Schaefer200	auc	pearson	all	2	original	mean	0.141489	0.122613	0.125783	0.0845429	0.0695654	0.0363128	0.0427818	0.15521	0.150607	0.0437439	0.0435264	0.135763
Schaefer200	auc	pearson	all	2	original	mean_rz	9.46987	10.4834	9.24542	6.91551	5.58449	1.11996	1.88358	11.171	10.9653	1.84979	2.11874	8.48587
Schaefer200	auc	pearson	all	2	original	mean_z	7.01798	9.08407	8.19907	5.75569	4.34863	0.652995	1.41682	7.7281	7.38596	1.53251	1.8545	6.85692
Schaefer200	auc	pearson	all	2	original	std	0.0324241	0.0216995	0.0228614	0.0165744	0.0142111	0.0108868	0.0111404	0.0373075	0.0351267	0.0169545	0.0163012	0.0229091
Schaefer200	auc	pearson	all	2	original	min	0.0658461	0.0761629	0.0787098	0.0451309	0.0339014	0.0118081	0.0158947	0.0809213	0.0788819	0.018253	0.0102117	0.0852743
Schaefer200	auc	pearson	all	2	original	max	0.252807	0.186585	0.187324	0.137069	0.114383	0.0697984	0.0899132	0.269222	0.266799	0.124859	0.0966859	0.215217
Schaefer200	auc	pearson	all	2	original	p	0.001	0.001	0.001	0.001	0.001	0.224	0.082	0.001	0.001	0.085	0.055	0.001
Schaefer200	auc	pearson	all	2	original	pz	1.09757e-12	0	1.11022e-16	4.24137e-09	6.78176e-06	0.256775	0.0781645	5.32907e-15	7.36078e-14	0.0626038	0.0317677	3.43448e-12
Schaefer200	auc	pearson	all	2	original	pmeff	0.00572148	0.00572148	0.00572148	0.00572148	0.00572148	0.766465	0.387789	0.00572148	0.00572148	0.399175	0.277063	0.00572148
Schaefer200	auc	pearson	all	2	original	null_count	1000	1000	1000	1000	1000	1000	1000	1000	1000	1000	1000	1000
Schaefer200	auc	pearson	all	2	original	null_mean	0.0281549	0.0155537	0.017972	0.015961	0.0155907	0.0259261	0.0232502	0.0277086	0.0279917	0.0218173	0.0199864	0.0262747
Schaefer200	auc	pearson	all	2	original	null_std	0.0161491	0.0117853	0.0131492	0.0119155	0.0124119	0.0159062	0.0137855	0.0164985	0.0166011	0.0143076	0.0126935	0.0159676
Schaefer200	auc	pearson	all	2	original	null_mad	0.00843755	0.00705947	0.00806823	0.00691136	0.00689373	0.00872689	0.00788817	0.00799583	0.00783708	0.00897878	0.0079904	0.00904007
Schaefer200	auc	pearson	all	2	original	null_min	0.00232593	-0.00530156	-0.00523608	-0.00398948	-0.00345591	0.00128891	-0.000631278	0.00461907	0.00526869	-0.00367812	-0.00470443	0.00385791
Schaefer200	auc	pearson	all	2	original	null_1%	0.00651548	-0.000721304	-0.002822	-0.00155763	-0.001422	0.00399437	0.00074915	0.00720265	0.00721724	0.00026188	-0.000849544	0.00502967
Schaefer200	auc	pearson	all	2	original	null_2.5%	0.00865031	0.000226229	-0.000647129	-0.000543933	0.000291539	0.00531891	0.00281309	0.00794394	0.00869664	0.00231771	0.00112029	0.00646645
Schaefer200	auc	pearson	all	2	original	null_5%	0.0106417	0.00154894	0.000962085	0.0012639	0.00166427	0.00705956	0.0050812	0.00977528	0.0104042	0.00384193	0.00271139	0.008064
Schaefer200	auc	pearson	all	2	original	null_10%	0.0124162	0.00322551	0.00364103	0.00337869	0.00337181	0.0096421	0.00772253	0.0120755	0.0121707	0.00621135	0.00520161	0.00987477
Schaefer200	auc	pearson	all	2	original	null_25%	0.0164837	0.00672096	0.00850349	0.0076986	0.00629118	0.0144948	0.0139362	0.0161464	0.016611	0.0110517	0.0106564	0.0143732
Schaefer200	auc	pearson	all	2	original	null_50%	0.0230258	0.0128895	0.01519	0.0136811	0.0124883	0.0218223	0.0207533	0.0227823	0.0231982	0.0191195	0.0184267	0.0220288
Schaefer200	auc	pearson	all	2	original	null_75%	0.0367361	0.02203	0.0255111	0.021775	0.0212476	0.0335059	0.0302318	0.034253	0.034763	0.0293076	0.0268548	0.0348507
Schaefer200	auc	pearson	all	2	original	null_90%	0.0515819	0.0316946	0.0368381	0.0318297	0.0344599	0.0499895	0.0403498	0.0519275	0.0512849	0.0415902	0.0372678	0.0494963
Schaefer200	auc	pearson	all	2	original	null_95%	0.059557	0.0403086	0.043662	0.0383676	0.0411489	0.0574763	0.0502039	0.0628349	0.0635924	0.0490113	0.0442483	0.058272
Schaefer200	auc	pearson	all	2	original	null_97.5%	0.0688072	0.0452371	0.0494995	0.0468026	0.0480358	0.0663454	0.0597752	0.0718132	0.0721978	0.0576312	0.0522049	0.0664739
Schaefer200	auc	pearson	all	2	original	null_99%	0.0797935	0.0508452	0.0552577	0.0558415	0.0543259	0.0744604	0.067638	0.0798409	0.0841712	0.0658756	0.0554737	0.075184
Schaefer200	auc	pearson	all	2	original	null_max	0.0966479	0.0605962	0.0806432	0.0757208	0.0615528	0.0875797	0.082073	0.106896	0.10754	0.0871929	0.0740144	0.0895694
Schaefer200	auc	pearson	all	2	inverted	mean	0.0572437	0.0734592	0.0670625	0.138694	0.0920982	0.0737316	0.0475664	0.0622502	0.0619154	0.119472	0.0474792	0.0624881
Schaefer200	auc	pearson	all	2	inverted	mean_rz	2.73535	5.78708	4.33646	12.2002	7.78912	4.01201	2.2927	3.32932	3.33216	7.53851	2.4524	3.01871
Schaefer200	auc	pearson	all	2	inverted	mean_z	1.80126	4.91335	3.73334	10.3003	6.16406	3.00546	1.76389	2.09362	2.04346	6.82534	2.1659	2.26793
Schaefer200	auc	pearson	all	2	inverted	std	0.0129275	0.01481	0.0135747	0.0268972	0.0253191	0.0219432	0.0103001	0.0146157	0.0134662	0.0328985	0.0095544	0.0143788
Schaefer200	auc	pearson	all	2	inverted	min	0.032591	0.0379973	0.0360005	0.0885258	0.0434056	0.0328154	0.0235405	0.034799	0.0381705	0.0590407	0.0273622	0.0298404
Schaefer200	auc	pearson	all	2	inverted	max	0.107077	0.111886	0.103198	0.230398	0.158261	0.130132	0.080342	0.123987	0.122209	0.223229	0.0825131	0.131678
Schaefer200	auc	pearson	all	2	inverted	p	0.066	0.001	0.002	0.001	0.001	0.012	0.056	0.053	0.058	0.001	0.037	0.032
Schaefer200	auc	pearson	all	2	inverted	pz	0.0357602	4.42078e-07	9.37783e-05	0	3.47677e-10	0.00131934	0.0388008	0.0181001	0.0204528	4.28269e-12	0.0151181	0.0116323
Schaefer200	auc	pearson	all	2	inverted	pmeff	0.324013	0.00572148	0.0114159	0.00572148	0.00572148	0.0668943	0.28144	0.268244	0.290127	0.00572148	0.194443	0.17016
Schaefer200	poly2	pearson	all	1	original	mean	0.417696	0.552866	0.504673	0.990112	0.711027	0.487665	0.627851	0.645356	0.473742	0.352497	0.616714	1.12514
Schaefer200	poly2	pearson	all	1	original	mean_rz	0.598371	4.03428	2.20935	7.32315	4.26967	1.18896	3.82229	1.58746	1.08674	1.0244	3.49674	4.49318
Schaefer200	poly2	pearson	all	1	original	mean_z	0.244706	3.5549	1.86323	6.81453	3.57209	0.907591	3.1471	1.47326	0.750443	0.75152	3.34353	3.84922
Schaefer200	poly2	pearson	all	1	original	std	0.158395	0.153752	0.139381	0.18753	0.145327	0.111024	0.132447	0.295377	0.178062	0.131532	0.158716	0.285857
Schaefer200	poly2	pearson	all	1	original	min	0.0470244	0.189252	0.106997	0.612359	0.365875	0.190351	0.257528	0.0513784	0.0496999	0.129456	0.292003	0.334507
Schaefer200	poly2	pearson	all	1	original	max	0.794772	0.907786	0.84518	1.57595	1.19322	0.814768	0.908476	1.39525	0.963194	0.761721	1.09593	2.06234
Schaefer200	poly2	pearson	all	1	original	p	0.333	0.001	0.058	0.001	0.001	0.186	0.01	0.096	0.207	0.196	0.001	0.002
Schaefer200	poly2	pearson	all	1	original	pz	0.403294	0.000187786	0.0311496	4.61764e-12	0.000175867	0.181927	0.000820053	0.0702413	0.226381	0.226057	0.000411119	5.87833e-05
Schaefer200	poly2	pearson	all	1	original	pmeff	0.901971	0.00572148	0.290127	0.00572148	0.00572148	0.692796	0.0560094	0.439437	0.73556	0.71382	0.00572148	0.0114159
Schaefer200	poly2	pearson	all	1	original	null_count	1000	1000	1000	1000	1000	1000	1000	1000	1000	1000	1000	1000
Schaefer200	poly2	pearson	all	1	original	null_mean	0.366487	0.129464	0.213872	0.140404	0.192543	0.317551	0.185189	0.350679	0.334404	0.235257	0.168388	0.357146
Schaefer200	poly2	pearson	all	1	original	null_std	0.209266	0.119104	0.156074	0.12469	0.145149	0.187435	0.140657	0.200017	0.185674	0.156004	0.134088	0.199519
Schaefer200	poly2	pearson	all	1	original	null_mad	0.122409	0.0740792	0.0972353	0.0800409	0.0860087	0.114889	0.081602	0.138581	0.110105	0.0965955	0.090836	0.122174
Schaefer200	poly2	pearson	all	1	original	null_min	-0.0576378	-0.133331	-0.0940408	-0.121181	-0.138548	-0.0698758	-0.190456	-0.0204441	-0.060746	-0.0741095	-0.163828	0.0126998
Schaefer200	poly2	pearson	all	1	original	null_1%	0.0344395	-0.0715174	-0.0320278	-0.0768947	-0.0422985	0.00491088	-0.0755347	0.0204359	0.0505401	-0.0280074	-0.070244	0.0497899
Schaefer200	poly2	pearson	all	1	original	null_2.5%	0.079103	-0.0548608	-0.00641749	-0.048761	-0.0168667	0.039369	-0.0310473	0.0437636	0.0692933	0.00334761	-0.0426642	0.0839734
Schaefer200	poly2	pearson	all	1	original	null_5%	0.108875	-0.0312804	0.00982945	-0.0276764	0.00649983	0.0654768	-0.0047599	0.0721227	0.0916626	0.0344031	-0.0115527	0.106554
Schaefer200	poly2	pearson	all	1	original	null_10%	0.14602	-0.00728369	0.0439514	-0.00272243	0.0319527	0.109055	0.0288945	0.117034	0.133636	0.0674322	0.0163721	0.145159
Schaefer200	poly2	pearson	all	1	original	null_25%	0.213755	0.0454134	0.0992904	0.0470024	0.0887324	0.179949	0.0916514	0.197303	0.196952	0.126953	0.0685816	0.210185
Schaefer200	poly2	pearson	all	1	original	null_50%	0.309101	0.109782	0.186171	0.121083	0.166574	0.285144	0.165418	0.319197	0.296339	0.20579	0.145796	0.311266
Schaefer200	poly2	pearson	all	1	original	null_75%	0.496401	0.19537	0.303464	0.21012	0.266865	0.419881	0.260776	0.478801	0.435866	0.318532	0.253692	0.473501
Schaefer200	poly2	pearson	all	1	original	null_90%	0.68654	0.285585	0.42704	0.307229	0.396213	0.579943	0.362746	0.643086	0.60651	0.438334	0.358039	0.648483
Schaefer200	poly2	pearson	all	1	original	null_95%	0.771199	0.368408	0.526077	0.370177	0.490774	0.668506	0.431848	0.733089	0.70088	0.530918	0.423446	0.754749
Schaefer200	poly2	pearson	all	1	original	null_97.5%	0.853617	0.41544	0.594562	0.429777	0.564395	0.746681	0.524728	0.796498	0.770631	0.600329	0.463954	0.825241
Schaefer200	poly2	pearson	all	1	original	null_99%	0.944503	0.462009	0.667754	0.501836	0.617827	0.803977	0.624364	0.869613	0.855172	0.710302	0.502474	0.900561
Schaefer200	poly2	pearson	all	1	original	null_max	1.15916	0.684851	0.851398	0.630873	0.756043	1.06882	0.852967	1.03267	1.23799	1.05328	0.619754	1.15177
Schaefer200	poly2	pearson	all	1	inverted	mean	0.696215	0.950575	1.0183	0.308187	0.402363	0.281808	0.0180291	0.76016	0.699396	0.267105	0.245646	0.641896
Schaefer200	poly2	pearson	all	1	inverted	mean_rz	2.13305	7.65541	5.77222	1.57669	1.84908	-0.0195818	-1.21826	2.14622	2.46907	0.42814	0.741418	1.82532
Schaefer200	poly2	pearson	all	1	inverted	mean_z	1.57564	6.89407	5.15416	1.34559	1.44555	-0.190693	-1.18842	2.04723	1.96576	0.204151	0.57617	1.42718
Schaefer200	poly2	pearson	all	1	inverted	std	0.119166	0.161801	0.193662	0.170169	0.169562	0.108128	0.0994564	0.131952	0.118266	0.126471	0.116163	0.126528
Schaefer200	poly2	pearson	all	1	inverted	min	0.463278	0.606151	0.592565	-0.220454	0.0904358	0.0343633	-0.254507	0.451501	0.43231	-0.0155708	0.00730248	0.376743
Schaefer200	poly2	pearson	all	1	inverted	max	1.13275	1.40284	1.61553	0.808001	0.869611	0.669416	0.247396	1.07412	1.05822	0.612035	0.51087	1.16091
Schaefer200	poly2	pearson	all	1	inverted	p	0.094	0.001	0.001	0.1	0.092	0.507	0.917	0.036	0.051	0.356	0.263	0.106
Schaefer200	poly2	pearson	all	1	inverted	pz	0.0574639	2.64588e-12	1.25644e-07	0.0891087	0.0740502	0.575654	0.882783	0.0202675	0.0246061	0.419078	0.282153	0.076661
Schaefer200	poly2	pearson	all	1	inverted	pmeff	0.432288	0.00572148	0.00572148	0.453514	0.425063	0.982683	0.999999	0.189634	0.259337	0.919841	0.826252	0.474081
Schaefer200	poly2	pearson	all	2	original	mean	0.444715	0.53991	0.51716	0.939631	0.713237	0.459023	0.624645	0.631032	0.491752	0.363116	0.627432	1.16374
Schaefer200	poly2	pearson	all	2	original	mean_rz	0.741611	4.11291	2.39457	7.10465	4.48516	1.08231	4.03415	1.66607	1.25759	1.14765	3.72877	5.05101
Schaefer200	poly2	pearson	all	2	original	mean_z	0.396408	3.57045	2.0045	6.65877	3.73123	0.788861	3.23228	1.46342	0.884625	0.853565	3.53263	4.18026
Schaefer200	poly2	pearson	all	2	original	std	0.153093	0.155565	0.147303	0.201151	0.130104	0.0997823	0.117074	0.268906	0.179268	0.128825	0.173204	0.272079
Schaefer200	poly2	pearson	all	2	original	min	0.0768394	0.120717	0.224039	0.535136	0.458768	0.245932	0.363525	0.0962541	0.114582	0.0682677	0.283237	0.456886
Schaefer200	poly2	pearson	all	2	original	max	0.864221	1.05436	0.927489	1.37572	1.07103	0.816136	0.915832	1.25726	0.927077	0.708088	1.06107	1.93428
Schaefer200	poly2	pearson	all	2	original	p	0.293	0.001	0.049	0.001	0.001	0.2	0.008	0.094	0.18	0.177	0.001	0.001
Schaefer200	poly2	pearson	all	2	original	pz	0.345829	0.000176973	0.0224548	1.34973e-11	9.45692e-05	0.214981	0.000610563	0.071576	0.18806	0.196555	0.000204353	1.44257e-05
Schaefer200	poly2	pearson	all	2	original	pmeff	0.863097	0.00572148	0.25034	0.00572148	0.00572148	0.72189	0.04502	0.432288	0.679581	0.672799	0.00572148	0.00572148
Schaefer200	poly2	pearson	all	2	original	null_count	1000	1000	1000	1000	1000	1000	1000	1000	1000	1000	1000	1000
Schaefer200	poly2	pearson	all	2	original	null_mean	0.364318	0.129214	0.212411	0.139845	0.191156	0.315471	0.184703	0.347188	0.331447	0.232891	0.168183	0.35426
Schaefer200	poly2	pearson	all	2	original	null_std	0.202813	0.115027	0.152033	0.12011	0.139922	0.181974	0.136109	0.193959	0.181212	0.152566	0.130002	0.193643
Schaefer200	poly2	pearson	all	2	original	null_mad	0.119736	0.0700491	0.0940576	0.0775565	0.0823711	0.109429	0.0769517	0.128429	0.106158	0.0933734	0.0870704	0.114501
Schaefer200	poly2	pearson	all	2	original	null_min	-0.0557051	-0.124145	-0.0947848	-0.110622	-0.130986	-0.0526956	-0.174118	-0.0262977	-0.0603578	-0.067797	-0.15273	0.0238729
Schaefer200	poly2	pearson	all	2	original	null_1%	0.0494337	-0.0645373	-0.0215893	-0.0622023	-0.0369913	0.0217175	-0.0661318	0.0261804	0.0584278	-0.0170222	-0.0645512	0.0554962
Schaefer200	poly2	pearson	all	2	original	null_2.5%	0.0888313	-0.0478909	0.000288084	-0.0414584	-0.0115913	0.0505836	-0.0308904	0.0536583	0.0777522	0.00557509	-0.0348636	0.0914218
Schaefer200	poly2	pearson	all	2	original	null_5%	0.113471	-0.0272781	0.0146068	-0.0222093	0.0144158	0.0772972	-0.00385561	0.0787749	0.104926	0.0379213	-0.00560935	0.119601
Schaefer200	poly2	pearson	all	2	original	null_10%	0.151487	-0.00110647	0.0462532	0.00317562	0.0364703	0.112125	0.0329647	0.123714	0.139315	0.0687045	0.020014	0.15302
Schaefer200	poly2	pearson	all	2	original	null_25%	0.217948	0.0471263	0.101438	0.0506356	0.0909881	0.184122	0.0964769	0.199944	0.197481	0.1262	0.0720174	0.212789
Schaefer200	poly2	pearson	all	2	original	null_50%	0.313063	0.112765	0.183238	0.122702	0.165495	0.283429	0.164394	0.313798	0.29382	0.204241	0.146082	0.306284
Schaefer200	poly2	pearson	all	2	original	null_75%	0.484209	0.189263	0.300519	0.208098	0.25947	0.41259	0.25972	0.478284	0.427215	0.314674	0.249705	0.461325
Schaefer200	poly2	pearson	all	2	original	null_90%	0.664887	0.282943	0.424156	0.300716	0.387555	0.57195	0.354977	0.622579	0.594613	0.430605	0.349051	0.634142
Schaefer200	poly2	pearson	all	2	original	null_95%	0.757385	0.352292	0.512841	0.364349	0.473892	0.663402	0.429686	0.734571	0.685269	0.517767	0.414596	0.75382
Schaefer200	poly2	pearson	all	2	original	null_97.5%	0.852032	0.404447	0.59108	0.425054	0.546844	0.738949	0.522167	0.790778	0.763724	0.591865	0.460495	0.815797
Schaefer200	poly2	pearson	all	2	original	null_99%	0.932376	0.455209	0.654442	0.487566	0.609576	0.804694	0.609818	0.84396	0.827629	0.673349	0.50243	0.9107
Schaefer200	poly2	pearson	all	2	original	null_max	1.12514	0.685759	0.847435	0.62832	0.742938	1.09547	0.859673	0.979042	1.22808	1.05717	0.586755	1.13456
Schaefer200	poly2	pearson	all	2	inverted	mean	0.672998	0.921259	0.954569	0.294535	0.385666	0.251597	-0.00211389	0.751822	0.68382	0.257628	0.249011	0.611096
Schaefer200	poly2	pearson	all	2	inverted	mean_rz	2.02756	7.78485	5.53124	1.49439	1.80286	-0.196208	-1.45946	2.30044	2.47793	0.385643	0.797336	1.79556
Schaefer200	poly2	pearson	all	2	inverted	mean_z	1.52199	6.88575	4.88157	1.2879	1.39013	-0.35101	-1.37255	2.08618	1.94454	0.162137	0.62174	1.32633
Schaefer200	poly2	pearson	all	2	inverted	std	0.118323	0.183111	0.201377	0.163973	0.171919	0.112105	0.0866125	0.136707	0.119804	0.10706	0.10806	0.12861
Schaefer200	poly2	pearson	all	2	inverted	min	0.379654	0.572887	0.515539	-0.0646598	0.0310006	0.0109273	-0.256514	0.433999	0.364631	-0.000728014	-0.0910187	0.286073
Schaefer200	poly2	pearson	all	2	inverted	max	0.987607	1.3507	1.41575	0.708965	0.816873	0.648707	0.20151	1.14917	1.00688	0.511519	0.543559	0.939638
Schaefer200	poly2	pearson	all	2	inverted	p	0.097	0.001	0.001	0.108	0.101	0.576	0.948	0.042	0.052	0.367	0.253	0.113
Schaefer200	poly2	pearson	all	2	inverted	pz	0.0639103	2.80531e-12	5.19742e-07	0.0987782	0.0821391	0.637276	0.915161	0.018434	0.0258569	0.435567	0.266954	0.0922546
Schaefer200	poly2	pearson	all	2	inverted	pmeff	0.442984	0.00572148	0.00572148	0.480793	0.456987	0.992707	1	0.218138	0.263802	0.927382	0.81229	0.497264
Schaefer400	auc	pearson	all	1	original	mean	0.115922	0.100771	0.110094	0.077425	0.0571514	0.0334577	0.0380802	0.130138	0.128095	0.036246	0.0335948	0.114152
Schaefer400	auc	pearson	all	1	original	mean_rz	7.88145	9.38727	7.9106	7.13068	5.25778	1.12582	1.56008	9.40405	9.12518	1.58614	1.49327	7.04416
Schaefer400	auc	pearson	all	1	original	mean_z	6.221	8.4418	7.78568	6.15152	4.0501	0.804677	1.35227	6.97925	6.81303	1.51501	1.39368	6.28095
Schaefer400	auc	pearson	all	1	original	std	0.0276533	0.0172389	0.0184558	0.0163051	0.0121244	0.00972345	0.0102867	0.0350978	0.0310762	0.0119488	0.011029	0.0213168
Schaefer400	auc	pearson	all	1	original	min	0.0490138	0.0672145	0.0733338	0.0400732	0.0199352	0.00817267	0.0175767	0.0448453	0.0515733	0.0140076	0.0131909	0.0629778
Schaefer400	auc	pearson	all	1	original	max	0.199583	0.155158	0.1813	0.138188	0.0863327	0.0601762	0.0667782	0.219688	0.214769	0.0783596	0.0758567	0.174367
Schaefer400	auc	pearson	all	1	original	p	0.001	0.001	0.001	0.001	0.001	0.202	0.088	0.001	0.001	0.076	0.1	0.001
Schaefer400	auc	pearson	all	1	original	pz	2.42143e-10	0	3.33067e-15	3.76341e-10	2.53773e-05	0.210387	0.0880357	1.4474e-12	4.66638e-12	0.0647895	0.0816012	1.64887e-10
Schaefer400	auc	pearson	all	1	original	pmeff	0.0057995	0.0057995	0.0057995	0.0057995	0.0057995	0.730663	0.414629	0.0057995	0.0057995	0.368411	0.458012	0.0057995
Schaefer400	auc	pearson	all	1	original	null_count	1000	1000	1000	1000	1000	1000	1000	1000	1000	1000	1000	1000
Schaefer400	auc	pearson	all	1	original	null_mean	0.0240616	0.0142136	0.0160483	0.0145047	0.0144733	0.0219738	0.0205488	0.0246048	0.0242566	0.017894	0.0177711	0.0230543
Schaefer400	auc	pearson	all	1	original	null_std	0.0147662	0.0102535	0.0120794	0.0102284	0.0105375	0.0142716	0.0129644	0.0151211	0.0152412	0.0121135	0.0113539	0.0145038
Schaefer400	auc	pearson	all	1	original	null_mad	0.00822455	0.00637526	0.00817194	0.00610057	0.00585324	0.00895699	0.0082803	0.0079048	0.00796883	0.00846712	0.0077135	0.00909075
Schaefer400	auc	pearson	all	1	original	null_min	0.000513991	-0.00194473	-0.00326361	-0.00220339	-0.00160015	-0.000803586	-0.00218785	0.00367538	0.00308229	-0.00394845	-0.00360083	0.00221756
Schaefer400	auc	pearson	all	1	original	null_1%	0.00498595	-0.000271336	-0.00195767	-0.00106402	0.00024432	0.00210646	0.00063824	0.00566002	0.00483072	-0.00073242	-0.000120821	0.00370641
Schaefer400	auc	pearson	all	1	original	null_2.5%	0.00610712	0.000576969	-0.000720337	0.000207789	0.00124856	0.00340161	0.00182234	0.00677123	0.00648711	0.000418894	0.00115786	0.00548776
Schaefer400	auc	pearson	all	1	original	null_5%	0.00746853	0.00179138	0.000684976	0.00142678	0.002506	0.00452028	0.00354522	0.00807822	0.00759736	0.00215099	0.00265462	0.00627766
Schaefer400	auc	pearson	all	1	original	null_10%	0.00927671	0.00319218	0.00280437	0.00308981	0.0038321	0.00703694	0.00556285	0.00995071	0.00965036	0.00415977	0.0043556	0.00732703
Schaefer400	auc	pearson	all	1	original	null_25%	0.0130301	0.00643846	0.00626067	0.00727368	0.00682144	0.0108342	0.0108598	0.013497	0.0133147	0.00825294	0.00882149	0.0116348
Schaefer400	auc	pearson	all	1	original	null_50%	0.0198178	0.0120433	0.0142517	0.0129301	0.0115243	0.0185072	0.0189281	0.0199261	0.020285	0.0163347	0.0165177	0.0192114
Schaefer400	auc	pearson	all	1	original	null_75%	0.0319928	0.0199555	0.0227731	0.0195575	0.0199144	0.0298062	0.0275177	0.0317818	0.0303879	0.025512	0.0242241	0.0316598
Schaefer400	auc	pearson	all	1	original	null_90%	0.0455559	0.0281272	0.0322396	0.0280865	0.0299846	0.0429142	0.0368503	0.0462859	0.0453156	0.0338126	0.0335021	0.0438046
Schaefer400	auc	pearson	all	1	original	null_95%	0.0523671	0.0346008	0.0387793	0.0341789	0.0365369	0.0503383	0.0456792	0.0581133	0.0562523	0.0394605	0.0399163	0.0510412
Schaefer400	auc	pearson	all	1	original	null_97.5%	0.0615363	0.0398324	0.0444644	0.041562	0.0417337	0.054689	0.0531045	0.0638735	0.0631777	0.0456476	0.0433587	0.056991
Schaefer400	auc	pearson	all	1	original	null_99%	0.0711034	0.0459673	0.0526815	0.0451219	0.047445	0.063885	0.0606487	0.0695819	0.076218	0.0574051	0.0478548	0.0663284
Schaefer400	auc	pearson	all	1	original	null_max	0.0845448	0.0542113	0.0728219	0.0592246	0.0542338	0.0753757	0.0719173	0.103469	0.101728	0.0750208	0.067422	0.081604
Schaefer400	auc	pearson	all	1	inverted	mean	0.0478094	0.0672619	0.0657775	0.117353	0.0728912	0.064255	0.0380351	0.0501698	0.0514572	0.099292	0.0444225	0.0526211
Schaefer400	auc	pearson	all	1	inverted	mean_rz	2.29557	5.84203	4.2528	11.5452	7.07155	3.44496	1.55641	2.58059	2.63845	6.60838	2.44008	2.47885
Schaefer400	auc	pearson	all	1	inverted	mean_z	1.60826	5.17368	4.11687	10.0552	5.54379	2.96263	1.34879	1.69069	1.78467	6.71962	2.34734	2.03855
Schaefer400	auc	pearson	all	1	inverted	std	0.0116759	0.0139037	0.0140542	0.0211783	0.0211934	0.0178222	0.00702101	0.0118761	0.0122084	0.0257784	0.00881911	0.0126612
Schaefer400	auc	pearson	all	1	inverted	min	0.0233628	0.0395783	0.0359585	0.067409	0.0324075	0.0272544	0.0223223	0.027849	0.0278814	0.0403442	0.0258512	0.0285254
Schaefer400	auc	pearson	all	1	inverted	max	0.0823868	0.115849	0.129527	0.176675	0.127737	0.104143	0.0562968	0.0803276	0.0821693	0.155318	0.0664609	0.0813086
Schaefer400	auc	pearson	all	1	inverted	p	0.074	0.001	0.001	0.001	0.001	0.01	0.088	0.077	0.073	0.001	0.023	0.04
Schaefer400	auc	pearson	all	1	inverted	pz	0.0538014	1.13181e-07	1.90317e-05	0	1.45665e-08	0.0015178	0.0885933	0.0453675	0.0370848	8.9021e-12	0.00942419	0.0206966
Schaefer400	auc	pearson	all	1	inverted	pmeff	0.360422	0.0057995	0.0057995	0.0057995	0.0057995	0.0567533	0.414629	0.372374	0.356396	0.0057995	0.126521	0.211259
Schaefer400	auc	pearson	all	2	original	mean	0.114956	0.0981824	0.105681	0.0732813	0.0579725	0.0328659	0.0358869	0.126044	0.1248	0.0361878	0.0341234	0.112037
Schaefer400	auc	pearson	all	2	original	mean_rz	8.11271	9.62259	8.24064	7.16706	5.66016	1.15572	1.4925	9.57399	9.57752	1.76154	1.60476	7.40977
Schaefer400	auc	pearson	all	2	original	mean_z	6.49249	8.75314	7.96937	6.14821	4.38802	0.82362	1.28156	7.03138	6.93765	1.63256	1.55044	6.46737
Schaefer400	auc	pearson	all	2	original	std	0.0280323	0.0189102	0.0195533	0.0143158	0.0114061	0.00912504	0.00916953	0.0326858	0.0306869	0.0126859	0.0129807	0.0195472
Schaefer400	auc	pearson	all	2	original	min	0.0518977	0.0574409	0.0652432	0.0410039	0.0244198	0.0140618	0.0131548	0.0618639	0.0600969	0.0131843	0.0107965	0.0690486
Schaefer400	auc	pearson	all	2	original	max	0.20939	0.155995	0.158051	0.117499	0.0930783	0.0608856	0.0757259	0.222623	0.222445	0.0936963	0.0764978	0.188132
Schaefer400	auc	pearson	all	2	original	p	0.001	0.001	0.001	0.001	0.001	0.2	0.1	0.001	0.001	0.06	0.083	0.001
Schaefer400	auc	pearson	all	2	original	pz	4.13123e-11	0	7.77156e-16	3.84285e-10	5.66184e-06	0.204961	0.0998866	9.97091e-13	1.945e-12	0.0511951	0.0604252	4.88064e-11
Schaefer400	auc	pearson	all	2	original	pmeff	0.0057995	0.0057995	0.0057995	0.0057995	0.0057995	0.726715	0.458012	0.0057995	0.0057995	0.302122	0.395725	0.0057995
Schaefer400	auc	pearson	all	2	original	null_count	1000	1000	1000	1000	1000	1000	1000	1000	1000	1000	1000	1000
Schaefer400	auc	pearson	all	2	original	null_mean	0.0238848	0.014076	0.0158827	0.0143727	0.0143411	0.0217415	0.0203521	0.02439	0.0240506	0.0176783	0.0176742	0.0228788
Schaefer400	auc	pearson	all	2	original	null_std	0.0140271	0.00960872	0.0112679	0.00958142	0.00994329	0.0135067	0.0121218	0.0144573	0.0145221	0.0113377	0.0106094	0.0137858
Schaefer400	auc	pearson	all	2	original	null_mad	0.00789543	0.00603405	0.0074843	0.0056935	0.00552614	0.00832893	0.00762309	0.00746951	0.00737753	0.00769911	0.00732448	0.00844952
Schaefer400	auc	pearson	all	2	original	null_min	0.00109888	-0.0015847	-0.00249627	-0.00130836	-0.00101673	-0.00025539	-0.00162985	0.00473625	0.00332166	-0.00381616	-0.00282422	0.00303943
Schaefer400	auc	pearson	all	2	original	null_1%	0.00549024	0.000428854	-0.00127466	-0.000461018	0.000833338	0.002356	0.00135397	0.00593762	0.00543341	-0.000255336	0.000411437	0.00435122
Schaefer400	auc	pearson	all	2	original	null_2.5%	0.00684933	0.00116796	-6.92311e-05	0.000667407	0.00168901	0.00414241	0.00262041	0.00733537	0.00693301	0.0014876	0.00176909	0.00601964
Schaefer400	auc	pearson	all	2	original	null_5%	0.00815351	0.00223943	0.00128029	0.00198306	0.00305621	0.00538897	0.00416032	0.00863822	0.00801601	0.00291195	0.00324641	0.00687107
Schaefer400	auc	pearson	all	2	original	null_10%	0.00987283	0.0037004	0.00337607	0.00385466	0.00437867	0.0075104	0.00622538	0.0104442	0.0104585	0.00459471	0.00501378	0.00803211
Schaefer400	auc	pearson	all	2	original	null_25%	0.0133997	0.00676483	0.00707046	0.00751182	0.00713129	0.0113873	0.0115344	0.0139902	0.0136744	0.0088305	0.0091463	0.0120692
Schaefer400	auc	pearson	all	2	original	null_50%	0.01999	0.012098	0.0142407	0.0127829	0.0115985	0.0185944	0.0190187	0.0200193	0.0200419	0.0160804	0.0166969	0.0192128
Schaefer400	auc	pearson	all	2	original	null_75%	0.0311146	0.0193234	0.0220762	0.0192052	0.0194798	0.0290647	0.0266734	0.0314208	0.0298754	0.0244641	0.0238049	0.0305638
Schaefer400	auc	pearson	all	2	original	null_90%	0.0439053	0.0275026	0.030981	0.0271173	0.0290918	0.0413558	0.0358434	0.0454139	0.0439444	0.032782	0.0320714	0.0429139
Schaefer400	auc	pearson	all	2	original	null_95%	0.0511695	0.0333283	0.036785	0.0324022	0.0348978	0.0483919	0.0433465	0.0551621	0.0538705	0.0383775	0.037907	0.0503004
Schaefer400	auc	pearson	all	2	original	null_97.5%	0.0588954	0.0387729	0.0419291	0.0403694	0.0400425	0.0534057	0.051201	0.0627769	0.0607833	0.0437364	0.0418347	0.0559648
Schaefer400	auc	pearson	all	2	original	null_99%	0.0672254	0.0440891	0.0486733	0.0435574	0.0448405	0.0618205	0.0575801	0.0673035	0.0735212	0.0544264	0.0451273	0.0639941
Schaefer400	auc	pearson	all	2	original	null_max	0.0832458	0.053521	0.0687663	0.0566957	0.0539476	0.0745318	0.069049	0.101129	0.0989138	0.0702519	0.0629488	0.0798503
Schaefer400	auc	pearson	all	2	inverted	mean	0.0470157	0.0636728	0.0622456	0.112233	0.0709943	0.0612365	0.0367062	0.0496873	0.0500562	0.0929287	0.0411875	0.0514338
Schaefer400	auc	pearson	all	2	inverted	mean_rz	2.30875	5.76508	4.32624	11.7815	7.24952	3.45322	1.56499	2.679	2.74406	6.7324	2.25528	2.57207
Schaefer400	auc	pearson	all	2	inverted	mean_z	1.64901	5.16165	4.1146	10.2135	5.69763	2.9241	1.34915	1.74979	1.79076	6.63717	2.21628	2.07133
Schaefer400	auc	pearson	all	2	inverted	std	0.0102866	0.0130993	0.0121943	0.0222124	0.0209391	0.0182386	0.00765543	0.0112326	0.010705	0.0259781	0.00792015	0.0113602
Schaefer400	auc	pearson	all	2	inverted	min	0.0263223	0.0356525	0.0357752	0.0679832	0.0316954	0.0250277	0.0181361	0.0263249	0.0321923	0.0414808	0.0242797	0.0256717
Schaefer400	auc	pearson	all	2	inverted	max	0.0820426	0.103813	0.0996268	0.187648	0.12696	0.103678	0.0625301	0.0954498	0.0971806	0.180158	0.0715732	0.0994447
Schaefer400	auc	pearson	all	2	inverted	p	0.076	0.001	0.001	0.001	0.001	0.011	0.088	0.071	0.071	0.001	0.029	0.041
Schaefer400	auc	pearson	all	2	inverted	pz	0.0494879	1.20712e-07	1.92199e-05	0	5.97364e-09	0.00171917	0.0885367	0.0400014	0.0365944	1.56317e-11	0.0132983	0.0191157
Schaefer400	auc	pearson	all	2	inverted	pmeff	0.368411	0.0057995	0.0057995	0.0057995	0.0057995	0.0622788	0.414629	0.348282	0.348282	0.0057995	0.157249	0.216024
Schaefer400	poly2	pearson	all	1	original	mean	0.28053	0.446219	0.552557	0.922743	0.626753	0.467368	0.445233	0.5257	0.462364	0.31436	0.465993	0.918955
Schaefer400	poly2	pearson	all	1	original	mean_rz	0.194995	3.71643	3.01663	9.29105	4.92143	1.53144	2.78099	1.36133	1.39725	1.35947	2.83367	3.68831
Schaefer400	poly2	pearson	all	1	original	mean_z	-0.0444544	3.42291	2.74521	9.13448	4.28581	1.27163	2.2854	1.29992	1.16292	1.13966	2.59589	3.50403
Schaefer400	poly2	pearson	all	1	original	std	0.125763	0.126148	0.114828	0.180906	0.112444	0.0985278	0.094328	0.241643	0.168231	0.103155	0.119373	0.245067
Schaefer400	poly2	pearson	all	1	original	min	0.00445375	0.12344	0.248748	0.52707	0.383217	0.233212	0.21444	0.00822447	0.0239712	0.104055	0.225403	0.181315
Schaefer400	poly2	pearson	all	1	original	max	0.568185	0.793668	0.825247	1.5747	0.906128	0.704216	0.703773	1.0483	0.840909	0.748469	0.864677	1.68879
Schaefer400	poly2	pearson	all	1	original	p	0.421	0.003	0.013	0.001	0.001	0.121	0.023	0.127	0.139	0.132	0.008	0.003
Schaefer400	poly2	pearson	all	1	original	pz	0.517738	0.000307822	0.00301094	0	9.01643e-06	0.101639	0.0111113	0.0967034	0.122312	0.127095	0.00469955	0.000227631
Schaefer400	poly2	pearson	all	1	original	pmeff	0.958281	0.017315	0.0732494	0.0057995	0.0057995	0.527523	0.126521	0.545967	0.581069	0.560877	0.0456214	0.017315
Schaefer400	poly2	pearson	all	1	original	null_count	1000	1000	1000	1000	1000	1000	1000	1000	1000	1000	1000	1000
Schaefer400	poly2	pearson	all	1	original	null_mean	0.287737	0.133924	0.200288	0.114624	0.179667	0.276579	0.185431	0.306741	0.281542	0.190992	0.179437	0.325592
Schaefer400	poly2	pearson	all	1	original	null_std	0.162122	0.0912366	0.128321	0.0884691	0.104318	0.150035	0.11368	0.168441	0.155489	0.10825	0.110388	0.169337
Schaefer400	poly2	pearson	all	1	original	null_mad	0.10037	0.0595566	0.0849007	0.0592744	0.0636401	0.0970747	0.0669487	0.121463	0.100992	0.0703408	0.0733601	0.114837
Schaefer400	poly2	pearson	all	1	original	null_min	-0.0096258	-0.072997	-0.0376446	-0.113981	-0.0423378	0.0124956	-0.0851623	-0.0321036	-0.0255819	-0.0541053	-0.0737327	0.00263145
Schaefer400	poly2	pearson	all	1	original	null_1%	0.0338603	-0.0143067	0.00440351	-0.0560365	0.00964085	0.0422955	-0.0305208	0.0190266	0.0236239	0.0128716	-0.00813035	0.081364
Schaefer400	poly2	pearson	all	1	original	null_2.5%	0.0568353	-0.000736046	0.0261989	-0.0324103	0.0219541	0.0560496	-0.00762333	0.051985	0.0508411	0.0293229	0.0103249	0.0957537
Schaefer400	poly2	pearson	all	1	original	null_5%	0.0824942	0.0125129	0.0443874	-0.00557854	0.039874	0.0815986	0.0247999	0.0808365	0.0793768	0.0467297	0.0272726	0.121261
Schaefer400	poly2	pearson	all	1	original	null_10%	0.111861	0.0334199	0.0611826	0.0135401	0.06237	0.113695	0.0567024	0.111922	0.105209	0.0687065	0.052468	0.14117
Schaefer400	poly2	pearson	all	1	original	null_25%	0.166535	0.0666521	0.10149	0.0493963	0.102826	0.161658	0.10844	0.175829	0.165556	0.111218	0.0973544	0.193284
Schaefer400	poly2	pearson	all	1	original	null_50%	0.251513	0.118063	0.172842	0.106243	0.162402	0.246959	0.169197	0.28055	0.253153	0.172584	0.157792	0.290992
Schaefer400	poly2	pearson	all	1	original	null_75%	0.390293	0.186395	0.278815	0.16776	0.23408	0.372159	0.250406	0.426025	0.37798	0.255387	0.252658	0.426029
Schaefer400	poly2	pearson	all	1	original	null_90%	0.527796	0.255623	0.380307	0.231979	0.324201	0.495501	0.340166	0.548181	0.496453	0.332107	0.346523	0.570121
Schaefer400	poly2	pearson	all	1	original	null_95%	0.59927	0.307302	0.450045	0.279211	0.380502	0.570649	0.3908	0.61977	0.57091	0.390612	0.387787	0.65886
Schaefer400	poly2	pearson	all	1	original	null_97.5%	0.657905	0.351638	0.495757	0.310835	0.436251	0.627375	0.437785	0.661942	0.631101	0.438276	0.414945	0.703607
Schaefer400	poly2	pearson	all	1	original	null_99%	0.710021	0.399504	0.562669	0.355831	0.490117	0.68234	0.515805	0.705886	0.720032	0.489828	0.452299	0.768411
Schaefer400	poly2	pearson	all	1	original	null_max	0.849322	0.537523	0.712573	0.498317	0.596114	0.774458	0.795834	0.865944	0.91953	0.627983	0.526163	0.951216
Schaefer400	poly2	pearson	all	1	inverted	mean	0.624688	0.912819	0.926427	0.264495	0.172537	0.262942	0.030657	0.67821	0.569801	0.134354	0.29276	0.613601
Schaefer400	poly2	pearson	all	1	inverted	mean_rz	2.50774	9.00077	5.98683	1.80077	0.107421	0.111052	-1.39576	2.20824	2.11478	-0.366581	1.24093	1.89483
Schaefer400	poly2	pearson	all	1	inverted	mean_z	2.07837	8.53709	5.65876	1.69405	-0.0683469	-0.0908897	-1.36149	2.20534	1.85388	-0.523207	1.02659	1.7008
Schaefer400	poly2	pearson	all	1	inverted	std	0.105196	0.163385	0.181987	0.136726	0.0920204	0.0855912	0.0743742	0.109876	0.0971735	0.0827393	0.111167	0.112109
Schaefer400	poly2	pearson	all	1	inverted	min	0.425437	0.647269	0.521367	-0.128874	-0.0398309	0.0627435	-0.180975	0.428093	0.407921	-0.0350256	-0.00868454	0.383372
Schaefer400	poly2	pearson	all	1	inverted	max	1.01587	1.46299	1.56032	0.631544	0.43972	0.595892	0.184112	1.04053	0.952866	0.344351	0.606594	0.9934
Schaefer400	poly2	pearson	all	1	inverted	p	0.038	0.001	0.001	0.058	0.456	0.466	0.944	0.021	0.052	0.646	0.182	0.073
Schaefer400	poly2	pearson	all	1	inverted	pz	0.0187898	0	7.49888e-09	0.0450474	0.527259	0.536228	0.913428	0.0136765	0.0318119	0.699676	0.152187	0.0444105
Schaefer400	poly2	pearson	all	1	inverted	pmeff	0.201659	0.0057995	0.0057995	0.293446	0.970966	0.973935	1	0.116075	0.266879	0.997611	0.688976	0.356396
Schaefer400	poly2	pearson	all	2	original	mean	0.305863	0.433863	0.560191	0.876345	0.627385	0.441558	0.433716	0.511312	0.475745	0.318718	0.474228	0.953732
Schaefer400	poly2	pearson	all	2	original	mean_rz	0.40891	3.77485	3.19931	9.19352	5.11992	1.40935	2.76688	1.37044	1.59821	1.44536	2.99192	4.2441
Schaefer400	poly2	pearson	all	2	original	mean_z	0.127067	3.43662	2.87822	9.04544	4.47513	1.13508	2.25219	1.26252	1.2956	1.22708	2.73922	3.81422
Schaefer400	poly2	pearson	all	2	original	std	0.124698	0.125632	0.122468	0.189321	0.104215	0.0924548	0.0866263	0.217656	0.165478	0.103018	0.139348	0.239006
Schaefer400	poly2	pearson	all	2	original	min	-0.00903526	0.158142	0.294336	0.512181	0.401967	0.235583	0.253002	0.0748542	0.0131217	0.112113	0.195163	0.350702
Schaefer400	poly2	pearson	all	2	original	max	0.653879	0.771746	0.86303	1.34576	0.869973	0.657148	0.655327	1.06758	0.863041	0.664772	0.887765	1.58577
Schaefer400	poly2	pearson	all	2	original	p	0.37	0.003	0.01	0.001	0.001	0.138	0.023	0.134	0.114	0.113	0.004	0.001
Schaefer400	poly2	pearson	all	2	original	pz	0.449419	0.000292649	0.00199049	0	3.77849e-06	0.128051	0.0121197	0.103267	0.0974449	0.10978	0.00306641	6.7782e-05
Schaefer400	poly2	pearson	all	2	original	pmeff	0.931849	0.017315	0.0567533	0.0057995	0.0057995	0.578233	0.126521	0.566727	0.505226	0.50197	0.0230312	0.0057995
Schaefer400	poly2	pearson	all	2	original	null_count	1000	1000	1000	1000	1000	1000	1000	1000	1000	1000	1000	1000
Schaefer400	poly2	pearson	all	2	original	null_mean	0.285787	0.132936	0.198769	0.114638	0.17856	0.274986	0.184207	0.304096	0.279097	0.189265	0.178933	0.323404
Schaefer400	poly2	pearson	all	2	original	null_std	0.157994	0.0875647	0.125571	0.084209	0.100293	0.146749	0.110785	0.164128	0.151781	0.105496	0.107802	0.165258
Schaefer400	poly2	pearson	all	2	original	null_mad	0.0953706	0.0565844	0.0819432	0.0564545	0.061244	0.0942305	0.0643448	0.117797	0.0964859	0.068713	0.0717002	0.106148
Schaefer400	poly2	pearson	all	2	original	null_min	-0.00405913	-0.0722925	-0.030536	-0.0987596	-0.0312232	0.0184721	-0.075469	-0.0203425	-0.0182283	-0.0445347	-0.064955	-7.32673e-05
Schaefer400	poly2	pearson	all	2	original	null_1%	0.0388311	-0.00684276	0.0106078	-0.0442872	0.0154739	0.0524875	-0.025064	0.0302014	0.0347789	0.0125699	-0.00196697	0.0860224
Schaefer400	poly2	pearson	all	2	original	null_2.5%	0.0653303	0.004167	0.0316929	-0.0219978	0.0281557	0.0645732	0.00148114	0.0582269	0.0589051	0.0358468	0.0169126	0.105408
Schaefer400	poly2	pearson	all	2	original	null_5%	0.0864845	0.0165165	0.0476463	-0.00210945	0.0446794	0.0858423	0.0273294	0.0915333	0.0863774	0.0463998	0.032739	0.125026
Schaefer400	poly2	pearson	all	2	original	null_10%	0.116529	0.0369147	0.0624807	0.0201425	0.0651266	0.119961	0.0587586	0.11695	0.111613	0.0709753	0.0555202	0.146482
Schaefer400	poly2	pearson	all	2	original	null_25%	0.16972	0.0689552	0.101525	0.0531696	0.10643	0.161624	0.109672	0.175373	0.164716	0.111906	0.0979589	0.194268
Schaefer400	poly2	pearson	all	2	original	null_50%	0.248044	0.117182	0.171511	0.106853	0.162495	0.244663	0.169762	0.271969	0.247121	0.171474	0.156179	0.285819
Schaefer400	poly2	pearson	all	2	original	null_75%	0.38193	0.182664	0.273225	0.16577	0.230076	0.370592	0.244177	0.413688	0.371325	0.253994	0.249774	0.423811
Schaefer400	poly2	pearson	all	2	original	null_90%	0.516545	0.249624	0.377262	0.222198	0.316775	0.495532	0.336995	0.542986	0.485294	0.329324	0.339645	0.565692
Schaefer400	poly2	pearson	all	2	original	null_95%	0.590606	0.299597	0.450292	0.266514	0.371059	0.5634	0.385679	0.614225	0.554503	0.387213	0.385193	0.643835
Schaefer400	poly2	pearson	all	2	original	null_97.5%	0.654209	0.341799	0.490219	0.299497	0.4258	0.621027	0.427409	0.658066	0.623231	0.43629	0.410733	0.690895
Schaefer400	poly2	pearson	all	2	original	null_99%	0.721055	0.39505	0.554631	0.354416	0.491668	0.666789	0.506457	0.71406	0.717182	0.492608	0.448228	0.786765
Schaefer400	poly2	pearson	all	2	original	null_max	0.867577	0.526713	0.689845	0.490743	0.581128	0.797247	0.799041	0.891427	0.926648	0.639383	0.521964	0.958552
Schaefer400	poly2	pearson	all	2	inverted	mean	0.601907	0.874063	0.880931	0.258022	0.159563	0.244126	0.0212819	0.666844	0.557082	0.130607	0.284441	0.586991
Schaefer400	poly2	pearson	all	2	inverted	mean_rz	2.50263	9.02208	5.83938	1.8061	-0.032289	-0.00384429	-1.55643	2.261	2.1668	-0.40115	1.20658	1.91372
Schaefer400	poly2	pearson	all	2	inverted	mean_z	2.00084	8.46377	5.43246	1.70272	-0.189415	-0.21029	-1.47064	2.21015	1.83149	-0.556023	0.978721	1.59501
Schaefer400	poly2	pearson	all	2	inverted	std	0.102679	0.176871	0.179446	0.132658	0.0988338	0.0884293	0.0632372	0.109375	0.093658	0.0702526	0.0892417	0.11165
Schaefer400	poly2	pearson	all	2	inverted	min	0.322167	0.474777	0.525844	-0.00644987	0.00111943	0.0445175	-0.216314	0.38807	0.263491	-0.0374357	0.0653689	0.371377
Schaefer400	poly2	pearson	all	2	inverted	max	0.850084	1.38964	1.39064	0.595355	0.401995	0.546358	0.142099	1.01681	0.7999	0.363831	0.509869	0.851589
Schaefer400	poly2	pearson	all	2	inverted	p	0.042	0.001	0.001	0.061	0.515	0.503	0.955	0.021	0.05	0.656	0.191	0.084
Schaefer400	poly2	pearson	all	2	inverted	pz	0.0226508	0	2.73701e-08	0.0442301	0.575153	0.58332	0.929406	0.013509	0.0334457	0.710997	0.163738	0.0552664
Schaefer400	poly2	pearson	all	2	inverted	pmeff	0.220764	0.0057995	0.0057995	0.306427	0.985104	0.98283	1	0.116075	0.257842	0.997978	0.708351	0.399545

## Sheet: Tab. S4 - NEOFC MRI PET
parc	stat	measure	connections	run	metric	variable	5HT1a	5HT1b	5HT2a	5HT4	5HT6	5HTT	A4B2	CB1	CMRglu	D1	D23	DAT	FDOPA	GABAa5	GABAa	HDAC	KOR	M1	mGluR5	MOR	NET	NMDA	SV2A	VAChT	VMAT2
Schaefer100	auc	pearson	all	1	original	mean	0.0222174	0.0177978	0.0271703	0.0224195	0.00364368	0.0432889	0.0230707	0.0118241	0.0375093	0.0165122	0.0246602	0.0342803	0.0143774	0.0173272	0.01919	0.0179474	0.0698938	0.00576456	0.0308642	0.0362636	0.0850235	0.0153013	0.0271115	0.0726677	0.0263058
Schaefer100	auc	pearson	all	1	original	mean_rz	-0.713545	0.018234	0.744883	-0.376636	-0.598657	0.889568	0.00671452	-0.653812	1.22197	-0.307897	-0.601348	0.731073	-1.08057	-0.943215	0.478443	0.748852	2.76395	-0.448391	0.856838	-0.152818	5.2349	0.0900786	1.04816	3.18652	0.248496
Schaefer100	auc	pearson	all	1	original	mean_z	-0.932578	-0.162152	0.417248	-0.588919	-0.753589	0.581336	-0.18189	-0.798215	0.879911	-0.489004	-0.830387	0.440266	-1.14909	-1.08114	0.171434	0.405066	2.47402	-0.587732	0.620116	-0.29786	4.12656	-0.153251	0.702053	2.73318	0.033727
Schaefer100	auc	pearson	all	1	original	std	0.0141652	0.00813863	0.0140792	0.0150507	0.00950097	0.0131851	0.0113978	0.0140119	0.00947437	0.010201	0.0140105	0.011083	0.0118843	0.0139682	0.0104364	0.0075747	0.0162565	0.00667923	0.0119174	0.0199052	0.0218855	0.00724038	0.00842496	0.0192659	0.010819
Schaefer100	auc	pearson	all	1	original	min	-0.00593845	-0.00130159	-0.00194099	-0.00658807	-0.0236113	0.0125023	-0.000548493	-0.0191197	0.0116671	-0.00716304	-0.00277679	0.01128	-0.0071416	-0.0113234	-0.0087441	-0.000862131	0.0301367	-0.00923563	0.00701133	-0.0035788	0.0332715	0.000947113	0.00412906	0.0370669	0.0076395
Schaefer100	auc	pearson	all	1	original	max	0.0751731	0.0395824	0.0624696	0.0686362	0.0307641	0.0800729	0.0598169	0.0546918	0.0607336	0.049119	0.0671753	0.0660626	0.0478838	0.0554834	0.04744	0.0375047	0.117182	0.027749	0.0625658	0.103166	0.145681	0.0348229	0.0514074	0.128883	0.0626216
Schaefer100	auc	pearson	all	1	original	p	0.824	0.491	0.295	0.66	0.752	0.246	0.498	0.763	0.201	0.64	0.771	0.276	0.909	0.884	0.353	0.272	0.016	0.684	0.235	0.57	0.001	0.464	0.217	0.011	0.409
Schaefer100	auc	pearson	all	1	original	pz	0.824602	0.564439	0.338172	0.722141	0.774565	0.280409	0.572201	0.787743	0.189334	0.687667	0.796957	0.329792	0.874859	0.860304	0.431908	0.34264	0.00665702	0.721743	0.267489	0.617152	1.82469e-05	0.56093	0.241213	0.00312331	0.486541
Schaefer100	auc	pearson	all	1	original	pmeff	1	0.996995	0.95052	0.999907	0.999994	0.911814	0.997333	0.999996	0.85482	0.999847	0.999997	0.937805	1	1	0.976353	0.934787	0.129521	0.99995	0.900117	0.999296	0.00856736	0.995314	0.878001	0.0907396	0.989144
Schaefer100	auc	pearson	all	1	original	null_count	1000	1000	1000	1000	1000	1000	1000	1000	1000	1000	1000	1000	1000	1000	1000	1000	1000	1000	1000	1000	1000	1000	1000	1000	1000
Schaefer100	auc	pearson	all	1	original	null_mean	0.0414405	0.0204246	0.0199537	0.0344333	0.0155158	0.0318159	0.026457	0.0254731	0.0222374	0.0255739	0.0418415	0.0264784	0.0361565	0.0389242	0.0163783	0.012144	0.0271676	0.0149526	0.0205414	0.042533	0.017454	0.01787	0.0156458	0.0233967	0.0257072
Schaefer100	auc	pearson	all	1	original	null_std	0.0206129	0.0162	0.0172955	0.0203997	0.0157541	0.0197356	0.0186169	0.0170994	0.0173562	0.0185311	0.0206906	0.0177209	0.0189534	0.019976	0.0164015	0.014327	0.0172699	0.015633	0.0166466	0.0210482	0.0163743	0.0167614	0.0163317	0.018027	0.0177483
Schaefer100	auc	pearson	all	1	original	null_mad	0.0135497	0.00997318	0.0104125	0.013408	0.00999791	0.0117756	0.011188	0.0115452	0.0108728	0.0114659	0.0142317	0.0105187	0.012065	0.013329	0.00977513	0.00794312	0.0111962	0.00985973	0.0107838	0.014596	0.00915474	0.0100367	0.00983387	0.0112763	0.0108372
Schaefer100	auc	pearson	all	1	original	null_min	0.00180416	-0.00894432	-0.0101662	-0.00463169	-0.0126066	-0.00846215	-0.00616307	-0.00939989	-0.00799755	-0.0101528	0.00451003	-0.00533981	0.000145928	-0.000578755	-0.0121047	-0.0176126	-0.00454851	-0.0133045	-0.010177	-0.00500872	-0.0108671	-0.0100479	-0.0124086	-0.00888292	-0.00575808
Schaefer100	auc	pearson	all	1	original	null_1%	0.00814165	-0.00451784	-0.00521064	0.00391423	-0.00852951	0.00070358	-0.00196328	-0.00233912	-0.00337075	-0.004059	0.00913941	-0.00207816	0.00405358	0.00718248	-0.007231	-0.00987087	-0.00167215	-0.00920308	-0.00575284	0.00480957	-0.00621214	-0.00662614	-0.00821789	-0.00484599	-0.00178336
Schaefer100	auc	pearson	all	1	original	null_2.5%	0.0117016	-0.00227462	-0.00352797	0.00563606	-0.00606969	0.00426888	0.00010105	0.000199964	-0.00105143	-0.001206	0.0118713	0.00136777	0.00752695	0.00979336	-0.00584056	-0.00782617	0.00163909	-0.00718587	-0.00307559	0.0088304	-0.00474436	-0.00453161	-0.00602674	-0.00311344	0.000212553
Schaefer100	auc	pearson	all	1	original	null_5%	0.0139595	-0.000683504	-0.00112633	0.00855218	-0.00442068	0.00704366	0.00230678	0.00244385	0.000712523	0.00151547	0.0149332	0.00442238	0.0104665	0.0119848	-0.00393418	-0.0053703	0.00416112	-0.00550829	-0.000836736	0.0134278	-0.00238045	-0.00266818	-0.00395228	-0.000176907	0.00275139
Schaefer100	auc	pearson	all	1	original	null_10%	0.0181627	0.00266799	0.00147881	0.0120422	-0.00199684	0.0110818	0.00625596	0.00550594	0.00298433	0.00545278	0.0181542	0.00759045	0.0148918	0.0163353	-0.00113846	-0.00282249	0.00778307	-0.00276992	0.00214784	0.017546	-9.20291e-05	-0.000207024	-0.00182598	0.00339717	0.00604875
Schaefer100	auc	pearson	all	1	original	null_25%	0.0258107	0.00863184	0.007155	0.0182203	0.0037348	0.0175594	0.0129712	0.0124418	0.008932	0.0117864	0.0258271	0.0141428	0.0222483	0.0235956	0.00422223	0.00209645	0.0144065	0.00313906	0.00764451	0.0266967	0.005965	0.00520112	0.00353466	0.00993672	0.0127855
Schaefer100	auc	pearson	all	1	original	null_50%	0.0365516	0.0175282	0.015671	0.0299065	0.0125175	0.0277585	0.0229594	0.0230154	0.0178112	0.0217462	0.0373487	0.0228792	0.0337062	0.0359666	0.0122561	0.00912858	0.0240137	0.0123192	0.017165	0.0395706	0.0139712	0.0139609	0.0118296	0.0193946	0.0223131
Schaefer100	auc	pearson	all	1	original	null_75%	0.0555485	0.0294513	0.0299911	0.0464782	0.0247967	0.0428328	0.0356145	0.0357462	0.0329982	0.0358119	0.0567084	0.0361334	0.0466981	0.0504558	0.0258956	0.0192285	0.0376892	0.0241472	0.0298117	0.0557347	0.0245717	0.0271227	0.0249057	0.0343217	0.0357593
Schaefer100	auc	pearson	all	1	original	null_90%	0.0730134	0.043129	0.0444437	0.0644903	0.0373527	0.0576348	0.0518766	0.0496683	0.0482617	0.0494584	0.0723515	0.0506626	0.0625088	0.0665134	0.0399898	0.0320891	0.0523039	0.0381698	0.0436349	0.0723961	0.0403181	0.0417666	0.0391551	0.0489092	0.0503149
Schaefer100	auc	pearson	all	1	original	null_95%	0.0809011	0.0520754	0.0537893	0.0733839	0.0458796	0.069154	0.0626581	0.0577814	0.0559688	0.0615759	0.08194	0.0626779	0.0710033	0.0777685	0.0469495	0.039906	0.0597598	0.0458994	0.0532378	0.0816818	0.0524132	0.0520414	0.0476976	0.0593241	0.0607431
Schaefer100	auc	pearson	all	1	original	null_97.5%	0.0845465	0.0588457	0.0589269	0.0815415	0.0543375	0.0809456	0.0749234	0.0642949	0.0635621	0.071786	0.0870042	0.0687565	0.0808983	0.085189	0.0558264	0.049803	0.0657342	0.0515959	0.0589288	0.0877563	0.0612915	0.0589427	0.0546904	0.0665133	0.0661993
Schaefer100	auc	pearson	all	1	original	null_99%	0.0939245	0.0681967	0.0724839	0.0910481	0.0631322	0.0919081	0.0821576	0.0686671	0.0671448	0.0785371	0.0918703	0.0761332	0.0937234	0.0967601	0.0674406	0.0577523	0.0746435	0.0603551	0.0671382	0.094829	0.0679034	0.0674227	0.0657876	0.0731913	0.0813869
Schaefer100	auc	pearson	all	1	original	null_max	0.103522	0.0907339	0.109398	0.0998613	0.0709887	0.117759	0.101543	0.0968408	0.0851558	0.106687	0.101674	0.105189	0.107485	0.134876	0.0922519	0.0751116	0.0919419	0.0915648	0.0863042	0.116635	0.0777977	0.0794247	0.082667	0.0833705	0.101447
Schaefer100	auc	pearson	all	1	inverted	mean	0.0678412	0.0400684	0.0929705	0.0729185	0.0678579	0.0349528	0.0331259	0.0982767	0.0264779	0.0619216	0.0433439	0.00688615	0.054265	0.0891914	0.0514147	0.0243561	0.0738515	0.0514741	0.043975	0.121376	-0.00432941	0.0467042	0.052748	0.0364944	0.068903
Schaefer100	auc	pearson	all	1	inverted	mean_rz	1.55757	1.52441	5.00721	2.16372	3.73344	0.412085	0.61291	4.39689	0.537636	2.36334	0.284134	-1.02553	1.14933	2.69334	2.70197	1.29305	3.00237	2.67854	1.67687	3.78026	-1.34833	2.20044	2.80653	1.02282	2.89967
Schaefer100	auc	pearson	all	1	inverted	mean_z	1.28078	1.21258	4.22172	1.88656	3.32243	0.158947	0.358221	4.25767	0.244319	1.96144	0.0726129	-1.1056	0.95542	2.51638	2.13617	0.852383	2.70319	2.33617	1.40771	3.74581	-1.33034	1.72028	2.27179	0.726559	2.4338
Schaefer100	auc	pearson	all	1	inverted	std	0.0152946	0.0124271	0.0237121	0.0188999	0.0187178	0.0101634	0.0136558	0.0197579	0.00933251	0.015648	0.012153	0.00736356	0.013488	0.0197473	0.0135693	0.00992379	0.0172607	0.0167583	0.0140976	0.0229203	0.00831712	0.0136427	0.0147305	0.0120866	0.0163569
Schaefer100	auc	pearson	all	1	inverted	min	0.0333429	0.0147682	0.0473049	0.0360347	0.0276065	0.00824429	0.0101834	0.0555463	0.00428579	0.0212281	0.0189343	-0.0152466	0.0232902	0.0449794	0.0198611	0.00253581	0.0307474	0.0161278	0.0088526	0.0698094	-0.0259927	0.015999	0.0214694	0.00339364	0.0267032
Schaefer100	auc	pearson	all	1	inverted	max	0.115184	0.0735709	0.163853	0.125632	0.119848	0.0562582	0.0919061	0.146019	0.0566176	0.103482	0.0767249	0.0266471	0.100417	0.144725	0.0899102	0.0513695	0.119201	0.0937881	0.100659	0.203466	0.0174518	0.0869123	0.0948115	0.0677335	0.112915
Schaefer100	auc	pearson	all	1	inverted	p	0.124	0.121	0.002	0.055	0.009	0.362	0.296	0.001	0.341	0.05	0.405	0.911	0.166	0.015	0.037	0.169	0.013	0.026	0.098	0.001	0.97	0.074	0.03	0.226	0.019
Schaefer100	auc	pearson	all	1	inverted	pz	0.100022	0.112529	1.20093e-05	0.0295464	0.000443533	0.436824	0.360022	1.02306e-05	0.403445	0.0248567	0.471043	0.865669	0.169562	0.00590729	0.0162892	0.196882	0.00341995	0.00971067	0.0795039	8.92365e-05	0.908407	0.0426127	0.0115152	0.233637	0.0074455
Schaefer100	auc	pearson	all	1	inverted	pmeff	0.679715	0.670158	0.0170698	0.385228	0.0748044	0.979036	0.95112	0.00856736	0.972304	0.356685	0.988496	1	0.790091	0.121884	0.27692	0.796497	0.106432	0.202726	0.588113	0.00856736	1	0.483755	0.230449	0.889547	0.152082
Schaefer100	auc	pearson	all	1	delta	mean	-0.0456238	-0.0222706	-0.0658002	-0.050499	-0.0642142	0.00833609	-0.0100552	-0.0864526	0.0110314	-0.0454094	-0.0186836	0.0273941	-0.0398875	-0.0718642	-0.0322247	-0.00640872	-0.00395774	-0.0457095	-0.0131108	-0.0851121	0.089353	-0.0314029	-0.0256365	0.0361733	-0.0425972
Schaefer100	auc	pearson	all	1	delta	mean_rz	-1.56471	-0.45605	-2.01687	-1.78439	-2.13941	0.0893756	-0.524652	-2.96167	0.380039	-1.20355	-0.859294	0.949775	-1.05012	-2.26625	-0.800823	0.0952095	0.236174	-1.23448	-0.437319	-2.85686	3.4951	-0.746359	-0.533806	1.27848	-1.06384
Schaefer100	auc	pearson	all	1	delta	mean_z	-1.6434	-0.41088	-2.10497	-1.82782	-2.11773	0.102929	-0.539222	-2.97837	0.355984	-1.30658	-0.868688	0.87132	-1.13455	-2.35998	-0.820029	0.0500671	0.241689	-1.27302	-0.467057	-2.83866	3.25724	-0.805368	-0.578794	1.26643	-1.12475
Schaefer100	auc	pearson	all	1	delta	std	0.0195198	0.0175761	0.0294986	0.0237617	0.0223997	0.018388	0.0182537	0.023652	0.0133311	0.0191729	0.0170591	0.0133844	0.0171443	0.0241183	0.0201862	0.0145234	0.0200137	0.0198479	0.0183709	0.0300224	0.0259788	0.0151741	0.0186612	0.0219879	0.0194929
Schaefer100	auc	pearson	all	1	delta	min	-0.114773	-0.0731518	-0.149179	-0.11128	-0.142125	-0.0349176	-0.0626497	-0.149551	-0.0245867	-0.0927158	-0.0633764	0.0026032	-0.0950731	-0.139423	-0.0981599	-0.0382876	-0.0531569	-0.0942712	-0.0722004	-0.159894	0.0293177	-0.0788381	-0.0763249	-0.0242367	-0.0876407
Schaefer100	auc	pearson	all	1	delta	max	0.0128676	0.0148362	-0.0043623	0.0040994	-0.017822	0.0707141	0.0430674	-0.0223172	0.0386496	-0.00377668	0.0267134	0.0705186	0.0046382	-0.0179827	0.0232735	0.0288956	0.0351377	-0.00375251	0.0229779	-0.0121524	0.166503	0.00265615	0.0132087	0.100092	-0.0014048
Schaefer100	auc	pearson	all	1	delta	p	0.094	0.654	0.026	0.084	0.026	0.92	0.612	0.004	0.682	0.18	0.416	0.4	0.276	0.018	0.402	0.928	0.86	0.244	0.636	0.004	0.001	0.444	0.576	0.198	0.27
Schaefer100	auc	pearson	all	1	delta	pmeff	0.572138	0.999891	0.202726	0.529779	0.202726	1	0.999709	0.0338816	0.999947	0.818531	0.990202	0.987637	0.937805	0.14462	0.987987	1	1	0.909782	0.999832	0.0338816	0.00856736	0.993578	0.999376	0.850065	0.93323
Schaefer100	auc	pearson	all	1	delta	null_count	1000	1000	1000	1000	1000	1000	1000	1000	1000	1000	1000	1000	1000	1000	1000	1000	1000	1000	1000	1000	1000	1000	1000	1000	1000
Schaefer100	auc	pearson	all	1	delta	null_mean	0.00850686	-0.0101546	-0.00418243	0.00929716	-0.00480528	0.00503588	0.00580097	0.00154735	0.00126016	-0.00528178	0.0107652	0.000920717	-0.00321222	0.00511613	-0.00835698	-0.00768	-0.0116948	-0.00891363	0.000466679	0.0101395	0.00293991	-0.00812462	-0.00856709	-0.00366299	-0.00770278
Schaefer100	auc	pearson	all	1	delta	null_std	0.0329383	0.0294881	0.0292725	0.0327145	0.0280531	0.032063	0.0294056	0.0295463	0.0274486	0.030712	0.0339003	0.0303831	0.0323259	0.032619	0.0291059	0.0253915	0.0320122	0.0289044	0.0290703	0.0335552	0.0265295	0.0289039	0.0294913	0.0314556	0.0310241
Schaefer100	auc	pearson	all	1	delta	null_mad	0.023015	0.0196633	0.0205212	0.0225186	0.0190095	0.0213655	0.0200002	0.0203571	0.0190897	0.0220815	0.0243681	0.0194981	0.0235367	0.0226012	0.019418	0.0176384	0.0241211	0.0203317	0.0197957	0.022681	0.016736	0.0197851	0.0208813	0.0209848	0.022029
Schaefer100	auc	pearson	all	1	delta	null_min	-0.100206	-0.112298	-0.0875174	-0.0750527	-0.0898133	-0.0932504	-0.0739222	-0.0886047	-0.0681623	-0.0935612	-0.0899265	-0.108836	-0.0911006	-0.100997	-0.0989494	-0.0785108	-0.100065	-0.0957738	-0.084748	-0.0980049	-0.0750549	-0.0787185	-0.0935742	-0.115752	-0.089334
Schaefer100	auc	pearson	all	1	delta	null_1%	-0.0674659	-0.0837	-0.0677033	-0.065733	-0.0660298	-0.0692944	-0.0551814	-0.0681648	-0.0554359	-0.0746729	-0.0690635	-0.0718903	-0.0702087	-0.0703356	-0.0707333	-0.0635191	-0.0780973	-0.0699102	-0.0665799	-0.0667279	-0.0592652	-0.0675968	-0.0710997	-0.0843063	-0.0754034
Schaefer100	auc	pearson	all	1	delta	null_2.5%	-0.0556815	-0.070995	-0.0607289	-0.0580665	-0.0604391	-0.0602235	-0.0476498	-0.0570016	-0.0494625	-0.0613569	-0.053446	-0.0575381	-0.0614106	-0.0593956	-0.0650215	-0.0527977	-0.0713602	-0.0642903	-0.0553704	-0.0573822	-0.0494328	-0.0622438	-0.0641801	-0.0679645	-0.0640606
Schaefer100	auc	pearson	all	1	delta	null_5%	-0.044246	-0.0606551	-0.0528236	-0.0474925	-0.0517792	-0.0483874	-0.0409397	-0.0485869	-0.0414399	-0.0534612	-0.0447355	-0.0475271	-0.054157	-0.0470269	-0.0546879	-0.0468016	-0.0636596	-0.0551963	-0.0468837	-0.0468639	-0.0408817	-0.0561318	-0.0561283	-0.0565188	-0.0559489
Schaefer100	auc	pearson	all	1	delta	null_10%	-0.0349143	-0.0496612	-0.0417461	-0.034583	-0.0426582	-0.0351632	-0.0317105	-0.0376085	-0.0324399	-0.0439915	-0.0342369	-0.0358017	-0.0464804	-0.034927	-0.0459025	-0.0398383	-0.0544301	-0.0491023	-0.0376925	-0.032636	-0.0288436	-0.0435522	-0.0471623	-0.0435774	-0.0491901
Schaefer100	auc	pearson	all	1	delta	null_25%	-0.014397	-0.0292786	-0.0245181	-0.0122971	-0.0243292	-0.015924	-0.0146588	-0.0190887	-0.0185295	-0.0272767	-0.0133849	-0.0187045	-0.0269758	-0.0174867	-0.0280996	-0.0256998	-0.0355304	-0.0291444	-0.0181125	-0.0121438	-0.0150765	-0.0283332	-0.0296801	-0.023406	-0.0296351
Schaefer100	auc	pearson	all	1	delta	null_50%	0.00776741	-0.00897545	-0.00443755	0.00907471	-0.00391806	0.00550499	0.005502	0.00293503	0.000275402	-0.00600742	0.0123611	-6.18162e-05	-0.00324299	0.00407472	-0.00916974	-0.00889851	-0.0124038	-0.00849756	-0.000275915	0.0109552	0.00262971	-0.00950966	-0.00911058	-0.003603	-0.00785186
Schaefer100	auc	pearson	all	1	delta	null_75%	0.0324169	0.0106284	0.0163156	0.0322944	0.0139322	0.0267861	0.025279	0.0218153	0.019691	0.0173111	0.0355068	0.0208588	0.0200061	0.0279286	0.0108299	0.0096189	0.0128144	0.0104932	0.0209515	0.0329482	0.0188369	0.011474	0.0120716	0.0185068	0.0147245
Schaefer100	auc	pearson	all	1	delta	null_90%	0.0524115	0.0258809	0.0330047	0.052219	0.0319454	0.045828	0.0423482	0.0387874	0.0404387	0.0325346	0.0536755	0.0403786	0.0375058	0.046758	0.028893	0.0245913	0.0292378	0.0291074	0.038849	0.0534614	0.0382998	0.0310772	0.0313864	0.0361097	0.0314913
Schaefer100	auc	pearson	all	1	delta	null_95%	0.0620832	0.0355323	0.0441303	0.0612661	0.0413059	0.056076	0.0551626	0.048923	0.0485956	0.0439991	0.0639247	0.0543552	0.048636	0.0596977	0.0411654	0.0359176	0.0408372	0.038503	0.0462835	0.0651613	0.0488113	0.0443477	0.038413	0.0475445	0.0437599
Schaefer100	auc	pearson	all	1	delta	null_97.5%	0.0700237	0.0443543	0.0506103	0.0742575	0.0508629	0.0709323	0.0667618	0.055475	0.0540361	0.0576267	0.0720667	0.0628972	0.0580256	0.0672372	0.050477	0.0469418	0.0467094	0.0463085	0.0563495	0.0732806	0.058269	0.0516383	0.0465728	0.0559699	0.0526989
Schaefer100	auc	pearson	all	1	delta	null_99%	0.077135	0.0539702	0.063629	0.0810927	0.0591479	0.0795799	0.0789185	0.0625571	0.0625898	0.0667379	0.0828279	0.0686095	0.076273	0.0845111	0.0601273	0.0550713	0.0550143	0.0540568	0.0666532	0.0786669	0.0678404	0.0582462	0.0561797	0.0620359	0.0634419
Schaefer100	auc	pearson	all	1	delta	null_max	0.0971486	0.0799482	0.102264	0.0954062	0.0702955	0.109874	0.107487	0.0881663	0.0800078	0.101077	0.0898559	0.0995342	0.0999348	0.104621	0.0837305	0.0701127	0.0684	0.0910001	0.0812815	0.112405	0.0815157	0.074113	0.0744277	0.0735875	0.0941437
Schaefer100	auc	pearson	all	2	original	mean	0.0254076	0.0175179	0.0283689	0.0256706	0.00547466	0.0459511	0.0247638	0.0141044	0.0365149	0.0187637	0.0277021	0.0370642	0.0181592	0.0210799	0.0190133	0.0177104	0.0718928	0.0056044	0.0344209	0.0393638	0.0864925	0.0157931	0.0279625	0.0786387	0.0296844
Schaefer100	auc	pearson	all	2	original	mean_rz	-0.591696	-0.0324199	0.850093	-0.225433	-0.519376	1.12555	0.15034	-0.555762	1.14166	-0.191547	-0.493768	0.953474	-0.932697	-0.791426	0.420632	0.758207	3.08491	-0.471739	1.13018	0.00170424	5.57185	0.117371	1.16954	3.67255	0.450756
Schaefer100	auc	pearson	all	2	original	mean_z	-0.808069	-0.203349	0.503193	-0.443404	-0.672728	0.758469	-0.0782366	-0.691327	0.84275	-0.376404	-0.709497	0.628996	-0.995036	-0.933746	0.14543	0.414127	2.7785	-0.611765	0.858429	-0.141239	4.37782	-0.129463	0.781454	3.19026	0.234848
Schaefer100	auc	pearson	all	2	original	std	0.0156817	0.00732587	0.0181971	0.0188057	0.0124555	0.0136024	0.0140633	0.0166703	0.00994019	0.0105189	0.0156895	0.011467	0.0129024	0.0159132	0.0108778	0.00770443	0.0192826	0.00677354	0.0130852	0.0237415	0.0235568	0.00692562	0.00874117	0.0228585	0.0117243
Schaefer100	auc	pearson	all	2	original	min	0.000190542	-0.00162058	-0.00788237	-0.00690433	-0.0223249	0.0146713	0.00148559	-0.0226112	0.0156645	-0.00196673	-0.000847468	0.0112856	-0.00717116	-0.00908164	-0.00820318	0.00329275	0.0282784	-0.0123749	0.00113498	-0.000834899	0.0373043	0.000305905	0.00489093	0.0377004	0.00110053
Schaefer100	auc	pearson	all	2	original	max	0.0698904	0.0337531	0.0843035	0.0892388	0.0475252	0.0844	0.0777732	0.0639539	0.0681939	0.051665	0.0688234	0.0731077	0.052602	0.0702712	0.0544677	0.0400733	0.129083	0.0235323	0.0683606	0.126521	0.151134	0.0316647	0.0517257	0.139575	0.0594186
Schaefer100	auc	pearson	all	2	original	p	0.782	0.519	0.267	0.6	0.723	0.194	0.454	0.732	0.21	0.577	0.728	0.222	0.865	0.824	0.362	0.263	0.009	0.696	0.187	0.498	0.001	0.465	0.203	0.001	0.349
Schaefer100	auc	pearson	all	2	original	pz	0.790591	0.580609	0.307326	0.671343	0.749547	0.223972	0.531196	0.755429	0.199566	0.646762	0.761102	0.264573	0.840262	0.824903	0.442157	0.339315	0.00271884	0.729755	0.195209	0.556187	5.93358e-06	0.55153	0.217153	0.000706807	0.407118
Schaefer100	auc	pearson	all	2	original	pmeff	0.999998	0.998153	0.930833	0.999622	0.999984	0.843511	0.994506	0.999988	0.868297	0.999388	0.999986	0.884541	1	1	0.979036	0.927519	0.0748044	0.999964	0.83143	0.997333	0.00856736	0.995388	0.857916	0.00856736	0.975065
Schaefer100	auc	pearson	all	2	original	null_count	1000	1000	1000	1000	1000	1000	1000	1000	1000	1000	1000	1000	1000	1000	1000	1000	1000	1000	1000	1000	1000	1000	1000	1000	1000
Schaefer100	auc	pearson	all	2	original	null_mean	0.0411304	0.0206502	0.0200328	0.0342896	0.0156089	0.0317508	0.0261466	0.0251472	0.0224258	0.0253565	0.0415395	0.0265242	0.0358476	0.038586	0.0167005	0.0119852	0.026982	0.0147576	0.0206896	0.0421787	0.017439	0.0178882	0.0155886	0.023481	0.0257312
Schaefer100	auc	pearson	all	2	original	null_std	0.0194572	0.0154034	0.0165664	0.0194382	0.0150644	0.0187223	0.0176749	0.0159733	0.0167181	0.0175153	0.0195031	0.0167569	0.0177767	0.0187482	0.0159031	0.0138248	0.0161637	0.0149619	0.0159958	0.0199296	0.0157735	0.0161829	0.0158345	0.0172894	0.0168328
Schaefer100	auc	pearson	all	2	original	null_mad	0.0124563	0.00951128	0.0101081	0.0123835	0.00946444	0.0108659	0.00988503	0.0105248	0.0105951	0.0107558	0.0129097	0.00983333	0.0110473	0.0122321	0.00967154	0.00767342	0.0104353	0.00946673	0.010194	0.0135133	0.00877483	0.00977517	0.00933519	0.0107873	0.0104707
Schaefer100	auc	pearson	all	2	original	null_min	0.00213587	-0.00760454	-0.00980914	-0.00311205	-0.0120514	-0.007043	-0.00533384	-0.00879723	-0.0071622	-0.00879826	0.00510128	-0.00497045	0.00070502	-2.36146e-05	-0.0116314	-0.0163867	-0.00378902	-0.013233	-0.00906769	-0.00518804	-0.00994592	-0.00917491	-0.0118133	-0.00822719	-0.00468641
Schaefer100	auc	pearson	all	2	original	null_1%	0.00923812	-0.00322755	-0.004104	0.00491505	-0.00768565	0.00169508	-0.000965853	-0.00130586	-0.00240701	-0.00292188	0.0112118	-0.00136429	0.00473372	0.00871785	-0.00662917	-0.00917445	-0.00115383	-0.00842206	-0.00470726	0.00620211	-0.00498806	-0.00633854	-0.00712105	-0.00451433	-0.000995072
Schaefer100	auc	pearson	all	2	original	null_2.5%	0.012895	-0.00092753	-0.00277873	0.00742703	-0.00516883	0.00529717	0.00066806	0.001474	-0.000138864	4.38444e-05	0.0126231	0.00199827	0.00823879	0.0107091	-0.00476314	-0.0070737	0.00263604	-0.00627207	-0.00260339	0.00994663	-0.00377924	-0.00384157	-0.00509345	-0.0020203	0.00130228
Schaefer100	auc	pearson	all	2	original	null_5%	0.0153412	0.000381437	-0.000486116	0.00996934	-0.00353506	0.00832251	0.00342365	0.00374912	0.00175103	0.00233545	0.0162105	0.00537549	0.0116629	0.013687	-0.00284032	-0.00509738	0.00488653	-0.00462259	0.00020171	0.0145563	-0.00179035	-0.00198974	-0.00329371	0.000549383	0.00339198
Schaefer100	auc	pearson	all	2	original	null_10%	0.0191201	0.00350126	0.00255994	0.012838	-0.00118587	0.0117352	0.00715748	0.00676696	0.00386193	0.00623796	0.0191882	0.00807419	0.0159148	0.0172269	-0.000377834	-0.00236025	0.00865577	-0.00214482	0.0029908	0.0189172	0.000771287	0.000391084	-0.000912613	0.00384879	0.00679786
Schaefer100	auc	pearson	all	2	original	null_25%	0.0267346	0.00927325	0.00787081	0.0192542	0.00461712	0.018527	0.0136112	0.0132009	0.00986154	0.0126612	0.0265961	0.0146291	0.023091	0.024472	0.00486711	0.00244763	0.0151267	0.00367773	0.0086175	0.0275244	0.00630583	0.00570929	0.00392897	0.0107347	0.0132914
Schaefer100	auc	pearson	all	2	original	null_50%	0.0363349	0.0179751	0.0156292	0.0298095	0.0127625	0.0278189	0.0225605	0.0227766	0.0185815	0.0218182	0.0371527	0.0231636	0.0334355	0.0354326	0.0129819	0.00908459	0.0241652	0.0122254	0.0173398	0.0393297	0.0140052	0.0140921	0.0117757	0.0199027	0.0226869
Schaefer100	auc	pearson	all	2	original	null_75%	0.0542274	0.0291428	0.0297525	0.0448343	0.0241037	0.0416732	0.0346979	0.0345249	0.0332536	0.0349834	0.054486	0.0357128	0.0455254	0.0492749	0.0257956	0.0182185	0.0369432	0.0230018	0.0300211	0.0551968	0.024497	0.0270781	0.024172	0.0337604	0.0353198
Schaefer100	auc	pearson	all	2	original	null_90%	0.0706409	0.042073	0.0433855	0.0626355	0.0365066	0.0561033	0.0500875	0.0477262	0.0476977	0.0480403	0.0702279	0.0488866	0.0607039	0.064042	0.038927	0.0308638	0.0509852	0.036746	0.0433363	0.0695903	0.0387776	0.0414063	0.0379317	0.0477071	0.0481116
Schaefer100	auc	pearson	all	2	original	null_95%	0.0780224	0.0507824	0.051259	0.0722733	0.0443544	0.0679776	0.0606477	0.0554813	0.0543993	0.0595525	0.0796252	0.0615372	0.06808	0.0745294	0.0464479	0.0380879	0.0569428	0.0448388	0.0514147	0.0794414	0.0514749	0.0501327	0.0465876	0.0573735	0.0584492
Schaefer100	auc	pearson	all	2	original	null_97.5%	0.0829684	0.0574281	0.0568751	0.0799787	0.0529531	0.0803461	0.0708588	0.0609047	0.0626235	0.0694257	0.0843239	0.0666719	0.0769632	0.0818119	0.0557673	0.0490695	0.0631337	0.0494314	0.0574298	0.0852193	0.0600905	0.0581528	0.0541774	0.0645106	0.0633196
Schaefer100	auc	pearson	all	2	original	null_99%	0.0916655	0.0665953	0.069798	0.0891702	0.0627201	0.0889106	0.080036	0.0654903	0.065327	0.075663	0.0916742	0.0741321	0.0900438	0.0939644	0.066571	0.0567845	0.0718403	0.0582153	0.0646802	0.093822	0.0662083	0.0644368	0.0648348	0.0720582	0.0786738
Schaefer100	auc	pearson	all	2	original	null_max	0.102784	0.0854213	0.108113	0.0977352	0.069731	0.113503	0.0985779	0.0940525	0.0846534	0.103842	0.0989948	0.100125	0.10529	0.128996	0.0894946	0.0734401	0.0908911	0.0908304	0.0862853	0.111346	0.0773936	0.0779673	0.0821298	0.0844467	0.0952845
Schaefer100	auc	pearson	all	2	inverted	mean	0.0675376	0.0390126	0.0881243	0.0693847	0.065163	0.0356188	0.0312779	0.0943659	0.0259387	0.0569589	0.0405454	0.00708848	0.050118	0.0828778	0.0512645	0.0246076	0.0734075	0.0487132	0.0419764	0.11677	-0.00256606	0.0450849	0.0494946	0.0366945	0.0645694
Schaefer100	auc	pearson	all	2	inverted	mean_rz	1.68958	1.49187	4.83744	2.15555	3.73436	0.484176	0.594822	4.58784	0.468367	2.20367	0.177256	-1.10263	1.01855	2.61618	2.66982	1.36447	3.18281	2.5997	1.6301	3.86529	-1.27377	2.13852	2.72528	1.04993	2.69794
Schaefer100	auc	pearson	all	2	inverted	mean_z	1.35719	1.1921	4.11021	1.80547	3.2895	0.206599	0.290316	4.3334	0.210127	1.80427	-0.0509708	-1.15986	0.802763	2.36245	2.17341	0.91303	2.87221	2.26946	1.33077	3.74273	-1.26828	1.68058	2.14127	0.764254	2.30729
Schaefer100	auc	pearson	all	2	inverted	std	0.0153525	0.0114102	0.0251507	0.0192878	0.0178613	0.0104358	0.0134084	0.0183239	0.0109139	0.0169675	0.0123622	0.00674418	0.0124831	0.0210817	0.0137976	0.0115443	0.017971	0.0158058	0.0159065	0.024312	0.00887023	0.0127685	0.0150727	0.0128581	0.016602
Schaefer100	auc	pearson	all	2	inverted	min	0.0315464	0.0108172	0.033544	0.0244524	0.0224163	0.00825375	0.00651126	0.0545502	-0.00080407	0.0231742	0.0116615	-0.0129431	0.0233233	0.0361599	0.0185085	0.00229162	0.0386823	0.0143402	0.011666	0.0653349	-0.0284539	0.0192253	0.0136084	0.00534656	0.0344481
Schaefer100	auc	pearson	all	2	inverted	max	0.112696	0.069407	0.171119	0.11728	0.115976	0.0694033	0.0792061	0.143908	0.0639121	0.106771	0.0772203	0.0256253	0.0951512	0.138392	0.0985345	0.066913	0.142798	0.0885994	0.105346	0.223878	0.0284097	0.0842568	0.0825889	0.07611	0.115537
Schaefer100	auc	pearson	all	2	inverted	p	0.122	0.127	0.002	0.064	0.008	0.342	0.309	0.001	0.345	0.057	0.439	0.925	0.191	0.021	0.036	0.159	0.009	0.028	0.115	0.001	0.96	0.075	0.038	0.218	0.023
Schaefer100	auc	pearson	all	2	inverted	pz	0.0872521	0.116493	1.95898e-05	0.0354297	0.000498909	0.418121	0.385732	7.2691e-06	0.416743	0.0355237	0.520336	0.877065	0.21094	0.00904835	0.0148341	0.180493	0.00202881	0.0115856	0.0915228	9.03393e-05	0.897763	0.0463404	0.0160829	0.222244	0.0104873
Schaefer100	auc	pearson	all	2	inverted	pmeff	0.673371	0.689026	0.0170698	0.433796	0.0667446	0.972663	0.958359	0.00856736	0.973717	0.396327	0.993064	1	0.83843	0.166834	0.270437	0.774447	0.0748044	0.216696	0.650285	0.00856736	1	0.48853	0.283351	0.879335	0.181359
Schaefer100	auc	pearson	all	2	delta	mean	-0.04213	-0.0214947	-0.0597555	-0.0437141	-0.0596884	0.0103323	-0.00651413	-0.0802615	0.0105763	-0.0381952	-0.0128433	0.0299757	-0.0319589	-0.0617979	-0.0322512	-0.00689724	-0.00151465	-0.0431088	-0.00755549	-0.0774061	0.0890586	-0.0292918	-0.021532	0.0419442	-0.034885
Schaefer100	auc	pearson	all	2	delta	mean_rz	-1.64979	-0.464039	-1.97273	-1.71704	-2.14672	0.173204	-0.409873	-3.02775	0.382737	-1.05873	-0.764799	1.1136	-0.925993	-2.20867	-0.861063	0.095975	0.319565	-1.22144	-0.25987	-2.86922	3.68069	-0.701001	-0.398765	1.57047	-0.946132
Schaefer100	auc	pearson	all	2	delta	mean_z	-1.65336	-0.416515	-2.00639	-1.72786	-2.06921	0.168688	-0.427241	-2.97655	0.346469	-1.14678	-0.749491	1.01754	-0.966283	-2.2198	-0.885442	0.0471432	0.340904	-1.23788	-0.28958	-2.80177	3.39844	-0.773971	-0.450327	1.53357	-0.943259
Schaefer100	auc	pearson	all	2	delta	std	0.0226059	0.0148257	0.035016	0.0284126	0.0243558	0.0176881	0.0203894	0.0265105	0.0159795	0.023097	0.0199102	0.0135608	0.019737	0.0296591	0.0212673	0.0164725	0.0224104	0.0192603	0.0210593	0.034253	0.0283347	0.0160008	0.0196932	0.025213	0.0223105
Schaefer100	auc	pearson	all	2	delta	min	-0.0973797	-0.0627137	-0.163752	-0.113767	-0.127123	-0.0365775	-0.0530996	-0.154864	-0.0322978	-0.0958443	-0.0780677	-0.0143397	-0.0794167	-0.14095	-0.0936242	-0.0553031	-0.0771101	-0.0883369	-0.0760526	-0.161428	0.0169554	-0.0665779	-0.0724661	-0.0184699	-0.0923915
Schaefer100	auc	pearson	all	2	delta	max	0.0143142	0.0059809	0.0288536	0.0236072	-0.00518616	0.0641134	0.0514194	-0.00337289	0.0573784	0.0189051	0.0565437	0.0696892	0.0194329	0.016232	0.00919376	0.0323539	0.0598138	0.00250709	0.0358848	0.0270094	0.170564	0.00412835	0.0234227	0.10194	0.0171069
Schaefer100	auc	pearson	all	2	delta	p	0.098	0.648	0.036	0.1	0.038	0.85	0.696	0.002	0.694	0.24	0.462	0.316	0.36	0.03	0.374	0.932	0.8	0.252	0.77	0.006	0.001	0.46	0.644	0.118	0.354
Schaefer100	auc	pearson	all	2	delta	pmeff	0.588113	0.999874	0.270437	0.595902	0.283351	1	0.999964	0.0170698	0.999962	0.905594	0.995161	0.961851	0.978465	0.230449	0.982195	1	0.999999	0.91767	0.999997	0.0504387	0.00856736	0.995004	0.999861	0.66035	0.976665
Schaefer100	auc	pearson	all	2	delta	null_count	1000	1000	1000	1000	1000	1000	1000	1000	1000	1000	1000	1000	1000	1000	1000	1000	1000	1000	1000	1000	1000	1000	1000	1000	1000
Schaefer100	auc	pearson	all	2	delta	null_mean	0.00833289	-0.00989825	-0.00416873	0.0093574	-0.00475038	0.00531119	0.00527507	0.00116015	0.00152561	-0.00551001	0.0106897	0.00108488	-0.00319975	0.00491718	-0.00793013	-0.00803832	-0.0116171	-0.00926739	0.000451975	0.00979805	0.00288964	-0.00810949	-0.00888323	-0.00334945	-0.00759568
Schaefer100	auc	pearson	all	2	delta	null_std	0.0305215	0.0278416	0.0277049	0.0307152	0.0265502	0.0297656	0.0275938	0.0273544	0.0261225	0.0285018	0.0313988	0.0283928	0.0297626	0.0300546	0.0274677	0.0242045	0.0296343	0.0273382	0.027652	0.0311247	0.0253554	0.0273684	0.028088	0.0295347	0.0289309
Schaefer100	auc	pearson	all	2	delta	null_mad	0.0205281	0.0185178	0.0190318	0.0207845	0.0174276	0.0193578	0.0186441	0.01848	0.0180828	0.0204912	0.0220321	0.0180464	0.0209304	0.0201246	0.01843	0.0168215	0.0219278	0.0189112	0.018392	0.0207295	0.0159238	0.0191866	0.0196259	0.0192191	0.0199185
Schaefer100	auc	pearson	all	2	delta	null_min	-0.096968	-0.107749	-0.0831462	-0.0725737	-0.0852482	-0.0882363	-0.0690731	-0.0876967	-0.0660123	-0.0896699	-0.0878972	-0.104838	-0.087901	-0.0962377	-0.0950731	-0.0768917	-0.0988512	-0.0900304	-0.0779388	-0.0951564	-0.0741526	-0.0737107	-0.0905977	-0.112676	-0.0845641
Schaefer100	auc	pearson	all	2	delta	null_1%	-0.0611019	-0.079824	-0.063213	-0.0605296	-0.0643795	-0.0670159	-0.0513239	-0.0640643	-0.0527829	-0.0715871	-0.0657972	-0.0698688	-0.0647048	-0.0687059	-0.0707047	-0.0625682	-0.0738854	-0.0668476	-0.0654355	-0.062464	-0.0579671	-0.066029	-0.068984	-0.0806236	-0.0710893
Schaefer100	auc	pearson	all	2	delta	null_2.5%	-0.0508215	-0.0682126	-0.0572554	-0.0549202	-0.0576626	-0.0528762	-0.0439196	-0.0539424	-0.0470846	-0.0591037	-0.050939	-0.0543745	-0.0564442	-0.0558114	-0.0607593	-0.0508798	-0.0684407	-0.0616279	-0.0521393	-0.0547505	-0.0462392	-0.0599001	-0.0619299	-0.0652075	-0.0599555
Schaefer100	auc	pearson	all	2	delta	null_5%	-0.0417573	-0.0570608	-0.0503289	-0.0426387	-0.0495565	-0.0433671	-0.0386336	-0.0455884	-0.0398862	-0.0494319	-0.0397268	-0.0444069	-0.0512644	-0.0440871	-0.0522366	-0.0449742	-0.0604221	-0.0542628	-0.043875	-0.0433844	-0.0386618	-0.0526332	-0.0542129	-0.0527463	-0.0540799
Schaefer100	auc	pearson	all	2	delta	null_10%	-0.0316864	-0.0470448	-0.0401649	-0.0312395	-0.0404534	-0.0318557	-0.0300864	-0.0355455	-0.0301411	-0.0413435	-0.0310744	-0.0329533	-0.0429305	-0.0326022	-0.0428507	-0.037953	-0.0513969	-0.0461173	-0.0359715	-0.0299996	-0.0265327	-0.0423545	-0.0455487	-0.0406792	-0.0463728
Schaefer100	auc	pearson	all	2	delta	null_25%	-0.0120192	-0.0279908	-0.0232028	-0.0102556	-0.0224804	-0.0134067	-0.0142302	-0.0173666	-0.0173573	-0.0259713	-0.0108515	-0.0167831	-0.0245498	-0.0152039	-0.0262083	-0.0254949	-0.0327428	-0.0286145	-0.0172889	-0.0107485	-0.0139553	-0.0277157	-0.0289473	-0.02142	-0.0276876
Schaefer100	auc	pearson	all	2	delta	null_50%	0.00808119	-0.00875478	-0.00409179	0.00919669	-0.00422114	0.00536136	0.0048155	0.00269443	0.000315261	-0.00603066	0.0121387	0.000180788	-0.003224	0.00410173	-0.00872314	-0.00929082	-0.0119038	-0.0088624	-0.000469368	0.0107751	0.00216252	-0.00935109	-0.00992903	-0.00280489	-0.00694455
Schaefer100	auc	pearson	all	2	delta	null_75%	0.0291496	0.00929554	0.0146922	0.030888	0.0128489	0.0254842	0.022831	0.0198461	0.0192026	0.0147804	0.0329398	0.0189515	0.0172456	0.0258775	0.0106462	0.00812101	0.0108417	0.00930661	0.0192965	0.0307419	0.0176693	0.0102067	0.010421	0.0168385	0.0121883
Schaefer100	auc	pearson	all	2	delta	null_90%	0.0485982	0.0242354	0.030925	0.0490392	0.0294778	0.0424328	0.0395312	0.0359642	0.0389832	0.0285736	0.0508415	0.037984	0.0336057	0.0424614	0.0275233	0.0229989	0.0265157	0.0266851	0.0371677	0.0497946	0.0357582	0.0294073	0.0290003	0.0336104	0.0281889
Schaefer100	auc	pearson	all	2	delta	null_95%	0.0588757	0.0339945	0.0412947	0.0589241	0.038652	0.0527776	0.0509493	0.0450338	0.0456694	0.0402947	0.060228	0.0519885	0.0442621	0.0546546	0.0376505	0.0335412	0.0369797	0.0361226	0.0452437	0.0605089	0.0466042	0.041204	0.0367798	0.0434577	0.0398075
Schaefer100	auc	pearson	all	2	delta	null_97.5%	0.0672553	0.0406164	0.0474624	0.0714521	0.0492895	0.0672039	0.0636792	0.0503054	0.0509213	0.0521981	0.0676408	0.0584916	0.0553563	0.064432	0.0475929	0.0435341	0.0431507	0.0440145	0.0547082	0.069718	0.0569592	0.0476485	0.0449289	0.0529488	0.0498972
Schaefer100	auc	pearson	all	2	delta	null_99%	0.0733968	0.0504301	0.0591037	0.076845	0.054404	0.0772801	0.0744984	0.0574653	0.0590973	0.0612613	0.0769575	0.0668165	0.0734419	0.0816114	0.0581785	0.0512177	0.0499551	0.051072	0.0618951	0.076469	0.0665122	0.0536845	0.0544769	0.057813	0.0608666
Schaefer100	auc	pearson	all	2	delta	null_max	0.0905658	0.0732219	0.0993486	0.0939263	0.0668807	0.104356	0.102673	0.0827439	0.0796637	0.097732	0.0878593	0.0937662	0.0975361	0.0983381	0.0778116	0.0649615	0.0624501	0.0889924	0.0803426	0.106912	0.0817141	0.0713835	0.0753528	0.0669652	0.0873166
Schaefer100	poly2	pearson	all	1	original	mean	0.209035	0.253375	0.363764	0.46355	0.106368	0.287169	0.394953	-0.0407866	0.839532	0.131106	0.237059	0.507793	0.212752	0.189402	0.374574	0.101159	0.711074	0.129682	0.0327777	0.276617	0.969834	0.27854	0.645175	0.319466	0.296897
Schaefer100	poly2	pearson	all	1	original	mean_rz	-0.562191	0.825584	0.613477	0.385562	0.513624	0.185634	0.414897	-1.00323	1.66914	0.417245	-0.330394	0.953537	0.0670089	-0.531604	1.92573	0.265731	2.55348	0.0488195	-0.684234	-0.526438	3.99581	0.65847	2.96333	1.05278	0.474295
Schaefer100	poly2	pearson	all	1	original	mean_z	-0.607306	0.655961	0.473144	0.274183	0.305003	-0.00053513	0.269832	-1.1124	1.59481	0.226076	-0.391233	0.771459	-0.086188	-0.626543	1.38706	0.109263	2.27291	-0.118142	-0.82543	-0.582564	3.48908	0.451055	2.42544	0.723374	0.282728
Schaefer100	poly2	pearson	all	1	original	std	0.103421	0.125089	0.149209	0.168932	0.0814597	0.107744	0.123609	0.0934861	0.186244	0.0852966	0.106541	0.138344	0.135934	0.118961	0.134538	0.105715	0.164384	0.0983931	0.0911549	0.14433	0.261124	0.101729	0.133946	0.137209	0.138314
Schaefer100	poly2	pearson	all	1	original	min	-0.00148314	-0.109957	0.0672845	0.116275	-0.096888	-0.0119241	0.120745	-0.216982	0.424179	-0.048165	0.00736382	0.142268	-0.0796762	-0.0717731	0.0238561	-0.146862	0.306192	-0.134622	-0.171655	-0.074544	0.392283	0.0335117	0.371897	0.0387816	0.0246531
Schaefer100	poly2	pearson	all	1	original	max	0.498933	0.561492	0.71578	0.883039	0.341421	0.639747	0.748178	0.243006	1.40373	0.406484	0.552632	1.02108	0.574002	0.470495	0.786965	0.466247	1.23766	0.383786	0.323274	0.664219	1.50981	0.562331	0.960698	0.768284	0.764385
Schaefer100	poly2	pearson	all	1	original	p	0.713	0.219	0.286	0.361	0.312	0.431	0.346	0.892	0.079	0.346	0.644	0.222	0.481	0.71	0.095	0.405	0.023	0.478	0.789	0.685	0.001	0.282	0.02	0.21	0.327
Schaefer100	poly2	pearson	all	1	original	pz	0.728277	0.255819	0.317971	0.391919	0.380124	0.500214	0.393593	0.867137	0.0552886	0.410527	0.65226	0.220103	0.534359	0.734623	0.0826061	0.456475	0.0114816	0.547046	0.795554	0.720005	0.000240769	0.325894	0.00761933	0.234614	0.388638
Schaefer100	poly2	pearson	all	1	original	pmeff	0.999978	0.880655	0.944816	0.978752	0.959889	0.992166	0.97406	1	0.507242	0.97406	0.999861	0.884541	0.996448	0.999976	0.576182	0.988496	0.181359	0.996268	0.999998	0.999952	0.00856736	0.9421	0.159487	0.868297	0.966816
Schaefer100	poly2	pearson	all	1	original	null_count	1000	1000	1000	1000	1000	1000	1000	1000	1000	1000	1000	1000	1000	1000	1000	1000	1000	1000	1000	1000	1000	1000	1000	1000	1000
Schaefer100	poly2	pearson	all	1	original	null_mean	0.38831	0.11981	0.241442	0.388905	0.0583833	0.287313	0.323446	0.224268	0.400001	0.0857415	0.346616	0.295589	0.236033	0.372759	0.0994427	0.0813976	0.185643	0.151948	0.239815	0.481079	0.203501	0.169935	0.131692	0.15469	0.224118
Schaefer100	poly2	pearson	all	1	original	null_std	0.295198	0.203618	0.258529	0.272244	0.157324	0.268231	0.265005	0.238272	0.275601	0.200661	0.280032	0.275068	0.270119	0.292648	0.198355	0.180859	0.231171	0.188469	0.250824	0.350969	0.219638	0.240778	0.211707	0.227789	0.257415
Schaefer100	poly2	pearson	all	1	original	null_mad	0.189312	0.12601	0.172916	0.17595	0.0922478	0.170778	0.175489	0.154374	0.191044	0.121073	0.173423	0.183188	0.169805	0.197732	0.110111	0.110796	0.144963	0.121617	0.159113	0.2293	0.135713	0.149716	0.126515	0.134656	0.16167
Schaefer100	poly2	pearson	all	1	original	null_min	-0.3287	-0.377196	-0.27173	-0.391924	-0.314866	-0.243566	-0.237789	-0.316413	-0.40555	-0.415217	-0.445501	-0.352469	-0.507086	-0.322114	-0.339835	-0.458162	-0.310221	-0.23909	-0.269947	-0.486793	-0.283974	-0.41166	-0.332632	-0.35963	-0.32931
Schaefer100	poly2	pearson	all	1	original	null_1%	-0.170597	-0.265041	-0.205918	-0.126693	-0.217135	-0.148864	-0.146346	-0.228303	-0.0882136	-0.256581	-0.209225	-0.170596	-0.291725	-0.156963	-0.233561	-0.261271	-0.25398	-0.165	-0.168232	-0.177161	-0.172558	-0.23374	-0.243698	-0.25553	-0.204145
Schaefer100	poly2	pearson	all	1	original	null_2.5%	-0.106128	-0.216536	-0.149969	-0.0671615	-0.195382	-0.1104	-0.094383	-0.177588	-0.0465145	-0.231236	-0.148208	-0.125579	-0.216567	-0.0986894	-0.190155	-0.216963	-0.19839	-0.134122	-0.132018	-0.0812519	-0.140503	-0.196029	-0.177588	-0.176297	-0.171269
Schaefer100	poly2	pearson	all	1	original	null_5%	-0.0365449	-0.171259	-0.11186	-0.0058414	-0.163469	-0.083841	-0.0405124	-0.108239	0.0140129	-0.190117	-0.081446	-0.080249	-0.158585	-0.0521499	-0.158469	-0.159229	-0.137322	-0.107025	-0.0927218	0.00884684	-0.0845379	-0.154662	-0.140201	-0.140836	-0.109478
Schaefer100	poly2	pearson	all	1	original	null_10%	0.0351478	-0.117625	-0.0551703	0.0588019	-0.11528	-0.0240905	0.0228396	-0.0461676	0.0825358	-0.141109	0.00546172	-0.0255093	-0.0796329	0.0141677	-0.108301	-0.119808	-0.0873686	-0.0640004	-0.0506325	0.0895557	-0.0407358	-0.0961669	-0.088299	-0.0924961	-0.0633735
Schaefer100	poly2	pearson	all	1	original	null_25%	0.177577	-0.0223812	0.0462263	0.202181	-0.0487541	0.0923101	0.127121	0.062892	0.186848	-0.0576256	0.161995	0.090878	0.0499517	0.161441	-0.0364691	-0.0442205	0.0212289	0.0135739	0.0579047	0.225606	0.0427492	-0.000433567	-0.0179657	-0.00524723	0.0365678
Schaefer100	poly2	pearson	all	1	original	null_50%	0.366827	0.099138	0.20649	0.362971	0.036121	0.240168	0.287005	0.188828	0.366762	0.0562096	0.322009	0.248818	0.195883	0.345245	0.0601956	0.0575081	0.162275	0.120879	0.194189	0.455585	0.165843	0.13238	0.0893395	0.109289	0.183212
Schaefer100	poly2	pearson	all	1	original	null_75%	0.555257	0.233084	0.399509	0.555127	0.139649	0.446381	0.483487	0.372934	0.579299	0.188633	0.508058	0.463409	0.395996	0.558329	0.19696	0.180622	0.315742	0.261083	0.387194	0.683867	0.327641	0.306306	0.245625	0.278063	0.367447
Schaefer100	poly2	pearson	all	1	original	null_90%	0.783538	0.384464	0.599271	0.757647	0.274983	0.658567	0.683878	0.544857	0.801491	0.3567	0.740179	0.674045	0.604449	0.747046	0.362718	0.312311	0.503167	0.424179	0.577199	0.937899	0.506895	0.501231	0.417683	0.475079	0.579569
Schaefer100	poly2	pearson	all	1	original	null_95%	0.922227	0.505074	0.699779	0.874386	0.33889	0.788953	0.804357	0.647019	0.88803	0.478604	0.858565	0.800638	0.743428	0.871541	0.477184	0.406101	0.606647	0.506597	0.715502	1.12781	0.621101	0.632926	0.533518	0.610483	0.722213
Schaefer100	poly2	pearson	all	1	original	null_97.5%	1.02783	0.562071	0.834267	0.967012	0.426988	0.895334	0.930851	0.747242	0.968459	0.569872	0.953536	0.883695	0.857218	0.987427	0.585456	0.494827	0.702616	0.574034	0.848055	1.27299	0.739472	0.758387	0.616085	0.69873	0.806775
Schaefer100	poly2	pearson	all	1	original	null_99%	1.19162	0.707697	0.92379	1.08568	0.499535	1.04198	1.05828	0.875373	1.10103	0.663249	1.04311	1.03424	0.964055	1.21527	0.716641	0.61001	0.845881	0.65703	0.916897	1.49964	0.847843	0.869274	0.802833	0.791458	0.967473
Schaefer100	poly2	pearson	all	1	original	null_max	1.58749	1.12727	1.54239	1.50965	0.804958	1.44529	1.47938	1.2411	1.33752	0.929504	1.39849	1.41967	1.19002	1.92224	0.991509	1.20703	1.10544	0.842664	1.16829	1.95538	0.978594	1.01294	1.13283	1.06406	1.50798
Schaefer100	poly2	pearson	all	1	inverted	mean	0.497752	0.257028	0.901848	0.565743	0.591111	0.409701	-0.060995	0.578235	0.132961	0.528728	0.359348	-0.0696434	0.525443	0.355351	0.271718	0.213734	1.21032	0.879005	0.384753	0.517951	0.0151262	0.903059	0.870285	0.229577	0.887083
Schaefer100	poly2	pearson	all	1	inverted	mean_rz	0.46647	0.845134	2.71238	0.777312	4.05794	0.669574	-1.33753	1.70139	-0.825448	2.63237	0.145223	-1.17256	1.30906	0.0344705	1.29569	0.951049	4.87642	4.20458	0.807817	0.183451	-0.749057	3.47202	4.16346	0.602524	2.93656
Schaefer100	poly2	pearson	all	1	inverted	mean_z	0.37074	0.673899	2.55448	0.649556	3.38618	0.456278	-1.45069	1.48555	-0.968936	2.20763	0.0454641	-1.32779	1.07141	-0.0594844	0.868516	0.731707	4.43256	3.85771	0.577847	0.105057	-0.857662	3.04481	3.48875	0.328759	2.57547
Schaefer100	poly2	pearson	all	1	inverted	std	0.209717	0.1472	0.318283	0.229279	0.198301	0.146295	0.0887982	0.190987	0.105909	0.211096	0.167984	0.0905759	0.20028	0.201791	0.135843	0.111273	0.275968	0.238656	0.170669	0.290774	0.0867166	0.268917	0.221612	0.137818	0.284194
Schaefer100	poly2	pearson	all	1	inverted	min	0.094845	-0.224391	0.0770695	0.114336	0.147564	0.0512081	-0.229605	-0.0261621	-0.0996274	-0.00670969	0.0456675	-0.264035	0.0825326	-0.101741	-0.000826104	0.00131358	0.391669	0.295245	-0.0172732	-0.133326	-0.132221	0.209286	0.353963	-0.114001	0.167606
Schaefer100	poly2	pearson	all	1	inverted	max	1.11356	0.612989	1.70762	1.1659	1.01113	0.850842	0.318575	1.09355	0.390554	1.19898	0.918721	0.365633	0.986866	0.892602	0.634952	0.496478	1.88315	1.5097	0.803099	1.41864	0.263753	1.68548	1.38057	0.590639	1.8168
Schaefer100	poly2	pearson	all	1	inverted	p	0.313	0.214	0.014	0.239	0.006	0.28	0.96	0.082	0.842	0.039	0.441	0.943	0.141	0.488	0.181	0.208	0.001	0.001	0.252	0.431	0.821	0.008	0.007	0.305	0.019
Schaefer100	poly2	pearson	all	1	inverted	pz	0.355347	0.250081	0.00529784	0.257884	0.000352183	0.324013	0.926668	0.0686001	0.833832	0.0135965	0.48186	0.907986	0.141871	0.523729	0.192437	0.232062	4.60826e-06	5.67774e-05	0.281586	0.458145	0.804579	0.00115824	0.000241062	0.371107	0.00498654
Schaefer100	poly2	pearson	all	1	inverted	pmeff	0.960387	0.873923	0.114188	0.90452	0.0504387	0.940699	1	0.520876	1	0.289733	0.993274	1	0.72939	0.99684	0.820426	0.865402	0.00856736	0.00856736	0.91767	0.992166	1	0.0667446	0.0586229	0.95624	0.152082
Schaefer100	poly2	pearson	all	1	delta	mean	-0.288718	-0.00365247	-0.538085	-0.102193	-0.484743	-0.122531	0.455948	-0.619021	0.706571	-0.397621	-0.122289	0.577437	-0.31269	-0.165949	0.102856	-0.112575	-0.49925	-0.749323	-0.351976	-0.241334	0.954708	-0.62452	-0.22511	0.089889	-0.590187
Schaefer100	poly2	pearson	all	1	delta	std	0.235589	0.205601	0.372697	0.294268	0.214571	0.188924	0.151669	0.221762	0.210611	0.229593	0.183597	0.163846	0.208954	0.20409	0.189085	0.1682	0.301871	0.246498	0.19122	0.346256	0.251741	0.281131	0.280042	0.184191	0.309988
Schaefer100	poly2	pearson	all	1	delta	min	-0.960432	-0.467879	-1.5367	-0.808167	-0.978276	-0.6358	0.120799	-1.19227	0.249477	-1.13854	-0.767002	0.0415577	-0.751227	-0.767877	-0.315508	-0.508249	-1.29491	-1.36	-0.818938	-1.24385	0.469084	-1.4405	-0.886927	-0.382709	-1.44111
Schaefer100	poly2	pearson	all	1	delta	max	0.217287	0.409733	0.492668	0.596128	0.0643075	0.288295	0.895816	0.0762028	1.22436	0.0296499	0.255107	1.07968	0.10396	0.254122	0.671106	0.346441	0.133925	-0.137256	0.159107	0.534517	1.56579	-0.0130291	0.459906	0.685023	0.189291
Schaefer100	poly2	pearson	all	1	delta	p	0.266	0.324	0.266	0.418	0.318	0.464	0.346	0.092	0.098	0.442	0.502	0.21	0.634	0.358	0.338	0.65	0.484	0.15	0.248	0.332	0.006	0.24	0.99	0.612	0.146
Schaefer100	poly2	pearson	all	1	delta	pmeff	0.930017	0.965522	0.930017	0.990486	0.962799	0.995314	0.97406	0.563947	0.588113	0.993377	0.99751	0.868297	0.999824	0.977879	0.971201	0.99988	0.996621	0.752825	0.913806	0.968877	0.0504387	0.905594	1	0.999709	0.742641
Schaefer100	poly2	pearson	all	2	original	mean	0.209702	0.25438	0.365286	0.484515	0.110572	0.310793	0.408358	-0.0153462	0.803854	0.142049	0.242955	0.536899	0.266083	0.221704	0.369985	0.109957	0.714032	0.118097	0.0592201	0.301378	0.952997	0.277158	0.620573	0.349584	0.342223
Schaefer100	poly2	pearson	all	2	original	mean_rz	-0.567834	0.844625	0.646872	0.490289	0.550693	0.277262	0.489394	-0.935347	1.62643	0.469755	-0.304672	1.09105	0.279215	-0.434169	1.94474	0.302948	2.74731	0.00150715	-0.589801	-0.426099	4.2457	0.665881	2.9802	1.21402	0.697467
Schaefer100	poly2	pearson	all	2	original	mean_z	-0.618005	0.663386	0.495223	0.362942	0.326609	0.0827036	0.328529	-1.01764	1.51549	0.279649	-0.373859	0.886033	0.114464	-0.524136	1.38166	0.170598	2.36318	-0.16233	-0.729755	-0.50945	3.52223	0.451774	2.36714	0.872857	0.453353
Schaefer100	poly2	pearson	all	2	original	std	0.101374	0.134857	0.151243	0.197311	0.0778679	0.110288	0.126086	0.0778182	0.167093	0.0898394	0.114062	0.159317	0.15236	0.123638	0.144229	0.11344	0.167069	0.107109	0.102257	0.14361	0.268132	0.104638	0.143864	0.154531	0.147498
Schaefer100	poly2	pearson	all	2	original	min	-0.0264342	-0.0621258	0.0250307	0.0560355	-0.063238	0.0369081	0.0937887	-0.228169	0.525265	-0.105148	0.0343164	0.154602	-0.0458394	-0.0794609	0.0607315	-0.168543	0.246078	-0.119535	-0.182856	-0.022723	0.271329	0.0428573	0.331037	0.0324475	7.34557e-05
Schaefer100	poly2	pearson	all	2	original	max	0.499002	0.701619	0.776477	0.971415	0.320069	0.601108	0.726979	0.231894	1.24977	0.352146	0.576931	0.969819	0.70122	0.554145	0.939884	0.396354	1.14171	0.429402	0.316207	0.660006	1.65464	0.622042	1.00414	0.785792	0.744981
Schaefer100	poly2	pearson	all	2	original	p	0.71	0.221	0.278	0.327	0.308	0.395	0.327	0.867	0.092	0.319	0.628	0.195	0.414	0.668	0.092	0.385	0.021	0.498	0.753	0.66	0.003	0.276	0.024	0.176	0.274
Schaefer100	poly2	pearson	all	2	original	pz	0.731816	0.253435	0.310134	0.358256	0.37192	0.467027	0.371194	0.845696	0.0647277	0.38982	0.645815	0.18768	0.454412	0.699999	0.0834326	0.432236	0.00903058	0.564509	0.767342	0.694871	0.000212552	0.325634	0.00893438	0.191251	0.325066
Schaefer100	poly2	pearson	all	2	original	pmeff	0.999976	0.883258	0.939267	0.966816	0.957838	0.986723	0.966816	1	0.563947	0.963266	0.999797	0.845173	0.989909	0.999924	0.563947	0.984713	0.166834	0.997333	0.999994	0.999907	0.0255077	0.937805	0.188537	0.810776	0.936312
Schaefer100	poly2	pearson	all	2	original	null_count	1000	1000	1000	1000	1000	1000	1000	1000	1000	1000	1000	1000	1000	1000	1000	1000	1000	1000	1000	1000	1000	1000	1000	1000	1000
Schaefer100	poly2	pearson	all	2	original	null_mean	0.3879	0.123807	0.239981	0.387817	0.0605725	0.289125	0.322288	0.221821	0.397461	0.0875678	0.345022	0.297578	0.235947	0.372553	0.10241	0.080007	0.183696	0.147998	0.238396	0.477402	0.201376	0.170918	0.131987	0.156012	0.227587
Schaefer100	poly2	pearson	all	2	original	null_std	0.288344	0.196828	0.253028	0.266429	0.153088	0.26199	0.261987	0.233056	0.268159	0.194819	0.273009	0.270103	0.263279	0.287807	0.193662	0.175559	0.224416	0.184195	0.245529	0.345517	0.213394	0.235161	0.206404	0.221769	0.252862
Schaefer100	poly2	pearson	all	2	original	null_mad	0.185301	0.120222	0.168158	0.169499	0.0895501	0.160611	0.174398	0.145261	0.18323	0.11805	0.16631	0.176343	0.164943	0.190534	0.105639	0.109333	0.136459	0.117955	0.153701	0.221738	0.124914	0.14225	0.119874	0.132083	0.154058
Schaefer100	poly2	pearson	all	2	original	null_min	-0.309718	-0.354315	-0.253207	-0.36137	-0.313497	-0.226981	-0.220464	-0.292403	-0.386072	-0.386724	-0.407001	-0.321004	-0.488387	-0.293823	-0.308515	-0.450001	-0.288531	-0.232439	-0.262208	-0.422612	-0.280826	-0.407793	-0.322285	-0.3621	-0.30963
Schaefer100	poly2	pearson	all	2	original	null_1%	-0.147348	-0.249812	-0.191769	-0.125011	-0.216737	-0.123696	-0.138535	-0.203231	-0.0633645	-0.245337	-0.203206	-0.162669	-0.26502	-0.141153	-0.222402	-0.249966	-0.239508	-0.157226	-0.16233	-0.16201	-0.170323	-0.209895	-0.231259	-0.237	-0.190156
Schaefer100	poly2	pearson	all	2	original	null_2.5%	-0.0850334	-0.204317	-0.141596	-0.0530937	-0.188095	-0.100181	-0.090095	-0.17295	-0.0305076	-0.215945	-0.128676	-0.113821	-0.20708	-0.0796569	-0.182055	-0.204742	-0.180215	-0.127011	-0.124541	-0.06359	-0.128674	-0.185278	-0.170244	-0.170461	-0.156733
Schaefer100	poly2	pearson	all	2	original	null_5%	-0.0223376	-0.154024	-0.108007	-0.00371641	-0.1547	-0.0682698	-0.033614	-0.103062	0.0204339	-0.177378	-0.0758068	-0.0675849	-0.145899	-0.0405503	-0.146055	-0.157094	-0.131206	-0.0998502	-0.0923856	0.0166124	-0.0823327	-0.141273	-0.128514	-0.131025	-0.0983709
Schaefer100	poly2	pearson	all	2	original	null_10%	0.0475861	-0.106931	-0.0540071	0.067764	-0.106918	-0.0106438	0.0245751	-0.0402016	0.0868999	-0.131712	0.0188124	-0.011667	-0.0699964	0.0253795	-0.0971652	-0.115712	-0.0797182	-0.0607473	-0.0437278	0.0960717	-0.0285893	-0.0903279	-0.0861723	-0.0871166	-0.0558503
Schaefer100	poly2	pearson	all	2	original	null_25%	0.178425	-0.00976253	0.046809	0.206101	-0.0412592	0.100664	0.129045	0.0595325	0.189649	-0.0483409	0.162641	0.0923007	0.0541608	0.163086	-0.0303302	-0.0429711	0.0262017	0.0126708	0.0621489	0.226909	0.0539934	0.00386809	-0.0107076	-0.000422469	0.047689
Schaefer100	poly2	pearson	all	2	original	null_50%	0.365702	0.103834	0.204014	0.361306	0.0374587	0.244771	0.281819	0.186094	0.362022	0.0598322	0.318078	0.251647	0.197803	0.34435	0.0654011	0.0608501	0.158215	0.117834	0.193623	0.441458	0.166703	0.136723	0.0909155	0.111847	0.182917
Schaefer100	poly2	pearson	all	2	original	null_75%	0.54823	0.233686	0.393925	0.552007	0.141162	0.437923	0.48487	0.36436	0.569397	0.190298	0.497555	0.458216	0.392091	0.551767	0.194198	0.181533	0.301292	0.255684	0.381108	0.672775	0.316073	0.302904	0.239832	0.276086	0.363946
Schaefer100	poly2	pearson	all	2	original	null_90%	0.764299	0.384938	0.585505	0.747711	0.26512	0.654193	0.679513	0.535289	0.790968	0.347707	0.714028	0.67347	0.592171	0.749815	0.360761	0.305612	0.494686	0.41183	0.562882	0.919625	0.494529	0.494332	0.411546	0.472014	0.569252
Schaefer100	poly2	pearson	all	2	original	null_95%	0.917601	0.488466	0.689503	0.866747	0.333248	0.778598	0.80201	0.639131	0.872391	0.474299	0.851739	0.783874	0.719366	0.862102	0.451753	0.394871	0.597133	0.49563	0.698227	1.12075	0.606665	0.623623	0.519635	0.58424	0.730466
Schaefer100	poly2	pearson	all	2	original	null_97.5%	1.01264	0.54929	0.825014	0.963028	0.412757	0.880655	0.932372	0.732413	0.971315	0.557671	0.95933	0.888827	0.84241	0.995658	0.57651	0.473926	0.666721	0.564506	0.845922	1.26736	0.73085	0.760141	0.613663	0.686099	0.797731
Schaefer100	poly2	pearson	all	2	original	null_99%	1.21071	0.678207	0.90923	1.07251	0.50533	1.03861	1.05542	0.873568	1.08483	0.666753	1.03609	1.00867	0.961814	1.21759	0.703801	0.612438	0.830285	0.651136	0.914353	1.48991	0.830826	0.854506	0.805294	0.816302	0.980653
Schaefer100	poly2	pearson	all	2	original	null_max	1.62519	1.12198	1.55288	1.52478	0.78865	1.45612	1.48959	1.2611	1.36508	0.953254	1.4188	1.45629	1.19039	1.93665	1.00458	1.22238	1.11239	0.839982	1.16037	1.90553	1.00234	1.01249	1.12402	1.04634	1.50973
Schaefer100	poly2	pearson	all	2	inverted	mean	0.573845	0.256956	0.83941	0.526861	0.573516	0.432107	-0.0446396	0.601236	0.156581	0.470226	0.355142	-0.0642966	0.510005	0.320587	0.271787	0.206049	1.23441	0.838462	0.421372	0.578747	0.0231395	0.877359	0.817167	0.250744	0.832877
Schaefer100	poly2	pearson	all	2	inverted	mean_rz	0.757635	0.859076	2.54861	0.658798	4.03758	0.786722	-1.26259	1.92763	-0.75625	2.34484	0.150318	-1.20845	1.27667	-0.0841205	1.31775	0.895753	5.31944	4.12069	0.999437	0.417611	-0.775193	3.51178	4.08637	0.709284	2.84563
Schaefer100	poly2	pearson	all	2	inverted	mean_z	0.644873	0.676473	2.36902	0.521882	3.35065	0.54575	-1.40055	1.628	-0.898273	1.96417	0.03707	-1.33977	1.04094	-0.18056	0.874598	0.717946	4.68198	3.74855	0.74523	0.293314	-0.835248	3.00408	3.31961	0.427165	2.39375
Schaefer100	poly2	pearson	all	2	inverted	std	0.231345	0.148542	0.331699	0.230359	0.183782	0.16916	0.0939379	0.211696	0.128812	0.219238	0.162901	0.079427	0.176714	0.21214	0.13959	0.115074	0.255079	0.23566	0.221287	0.283278	0.0791215	0.240707	0.230755	0.141762	0.270278
Schaefer100	poly2	pearson	all	2	inverted	min	0.162918	-0.295824	0.0884667	0.0204344	0.143511	0.0809473	-0.239149	-0.0377964	-0.112041	-0.0153478	-0.0239448	-0.21656	0.15136	-0.197231	-0.0516872	-0.125922	0.609443	0.280033	-0.089836	-0.185877	-0.149202	0.350683	0.24557	-0.0489057	0.241417
Schaefer100	poly2	pearson	all	2	inverted	max	1.40395	0.809832	1.71127	1.10408	0.954068	1.00075	0.178673	1.32158	0.636707	1.20506	0.822667	0.172497	1.14289	0.756631	0.700749	0.580672	1.97379	1.4021	1.13745	1.56353	0.237213	1.65103	1.35849	0.674535	1.86577
Schaefer100	poly2	pearson	all	2	inverted	p	0.229	0.218	0.02	0.276	0.006	0.255	0.953	0.061	0.82	0.052	0.436	0.948	0.143	0.532	0.178	0.206	0.001	0.001	0.218	0.337	0.81	0.008	0.009	0.289	0.023
Schaefer100	poly2	pearson	all	2	inverted	pz	0.2594	0.249263	0.00888917	0.300785	0.000400683	0.292525	0.919431	0.0516765	0.8156	0.0246982	0.485207	0.909948	0.148831	0.571679	0.190777	0.236284	1.40444e-06	8.82686e-05	0.227954	0.384585	0.798329	0.00132538	0.000448037	0.334552	0.0083113
Schaefer100	poly2	pearson	all	2	inverted	pmeff	0.893175	0.879335	0.159487	0.937805	0.0504387	0.920467	1	0.417997	1	0.368239	0.992739	1	0.734761	0.998541	0.814689	0.86245	0.00856736	0.00856736	0.879335	0.970824	0.999999	0.0667446	0.0748044	0.946779	0.181359
Schaefer100	poly2	pearson	all	2	delta	mean	-0.364143	-0.00257572	-0.474123	-0.0423463	-0.462944	-0.121314	0.452998	-0.616582	0.647272	-0.328178	-0.112187	0.601195	-0.243922	-0.0988834	0.0981979	-0.0960919	-0.520377	-0.720364	-0.362152	-0.277369	0.929857	-0.600202	-0.196594	0.0988406	-0.490654
Schaefer100	poly2	pearson	all	2	delta	std	0.259521	0.225357	0.385057	0.321587	0.194001	0.216977	0.153146	0.229643	0.218835	0.252601	0.192711	0.177646	0.202178	0.228417	0.2047	0.165808	0.281732	0.258503	0.214289	0.342277	0.270709	0.263785	0.289593	0.190384	0.296031
Schaefer100	poly2	pearson	all	2	delta	min	-1.2066	-0.71444	-1.67895	-0.978129	-0.897231	-0.680652	0.0960923	-1.36094	0.0354776	-1.12552	-0.738159	0.187912	-0.819325	-0.568706	-0.440924	-0.644576	-1.30295	-1.26546	-1.0466	-1.18656	0.165232	-1.40755	-0.887857	-0.408604	-1.58239
Schaefer100	poly2	pearson	all	2	delta	max	0.0938336	0.584934	0.390405	0.846207	0.0312901	0.516872	0.796213	0.0730838	1.14157	0.211703	0.287121	1.03536	0.238721	0.411021	0.599331	0.387676	0.0891167	-0.158631	0.206219	0.620378	1.62678	-0.0246007	0.425667	0.565453	0.153915
Schaefer100	poly2	pearson	all	2	delta	p	0.188	0.318	0.332	0.516	0.324	0.432	0.342	0.092	0.116	0.55	0.504	0.196	0.73	0.46	0.352	0.596	0.436	0.17	0.224	0.292	0.006	0.244	0.922	0.598	0.226
Schaefer100	poly2	pearson	all	2	delta	pmeff	0.833204	0.962799	0.968877	0.998052	0.965522	0.992284	0.972663	0.563947	0.653669	0.998958	0.997595	0.846819	0.999987	0.995004	0.976036	0.999588	0.992739	0.798593	0.887069	0.94868	0.0504387	0.909782	1	0.999605	0.889547
Schaefer100Subcortical	auc	pearson	all	1	original	mean	0.0280988	0.0194966	0.0261506	0.0154214	0.0124492	0.0292833	0.022819	0.0127928	0.0284861	0.021408	0.0239146	0.023698	0.0243165	0.0220506	0.0228942	0.0136334	0.0542775	0.0113816	0.0318728	0.0283886	0.0513551	0.0151963	0.015572	0.0408887	0.0245852
Schaefer100Subcortical	auc	pearson	all	1	original	mean_rz	-0.276773	0.197028	0.549363	-0.203465	0.149346	2.32714	1.2232	-0.396814	1.20364	0.565582	0.499816	1.50748	0.839806	-0.216915	0.492297	0.525829	2.7599	-0.134382	1.07801	1.14652	5.94781	0.491126	0.565879	3.62368	1.31342
Schaefer100Subcortical	auc	pearson	all	1	original	mean_z	-0.484325	0.0485689	0.223875	-0.34767	0.0347834	1.94343	0.93651	-0.500501	0.901684	0.409109	0.358659	1.33008	0.644827	-0.372485	0.214974	0.227253	2.4613	-0.270493	0.849107	1.05351	5.22509	0.328017	0.232289	3.58049	1.16783
Schaefer100Subcortical	auc	pearson	all	1	original	std	0.0126526	0.00604132	0.0112508	0.0102043	0.009208	0.0082996	0.0110108	0.0118245	0.00784982	0.00953325	0.00948186	0.00787693	0.0098861	0.00922411	0.00819436	0.0054657	0.0125414	0.00619356	0.0101414	0.0135354	0.0119074	0.00729427	0.00571105	0.0114218	0.00850682
Schaefer100Subcortical	auc	pearson	all	1	original	min	0.00600356	0.00657261	0.00395405	0.00102135	-0.00287811	0.00927826	0.00233458	-0.010372	0.00824037	-0.000348121	0.0031785	0.00410851	0.00247931	0.00294612	0.00613328	0.000838344	0.0259219	-0.000392537	0.0125088	0.0031176	0.0218241	0.00041123	0.00266342	0.0147441	0.00733015
Schaefer100Subcortical	auc	pearson	all	1	original	max	0.0736272	0.0329687	0.0549238	0.044208	0.0394831	0.0536999	0.0497588	0.0430907	0.0538795	0.0510225	0.0455491	0.045398	0.0526642	0.0502727	0.0440355	0.0272512	0.0854469	0.0327002	0.0589921	0.0611518	0.0819661	0.0370623	0.0391439	0.0722089	0.0521174
Schaefer100Subcortical	auc	pearson	all	1	original	p	0.629	0.422	0.332	0.58	0.447	0.044	0.152	0.655	0.196	0.307	0.316	0.098	0.231	0.59	0.349	0.315	0.015	0.558	0.197	0.136	0.001	0.323	0.326	0.001	0.13
Schaefer100Subcortical	auc	pearson	all	1	original	pz	0.686009	0.480622	0.411384	0.636021	0.486119	0.0259237	0.174385	0.691727	0.183493	0.341155	0.359858	0.0916371	0.259415	0.645303	0.414852	0.410069	0.00689793	0.606662	0.197793	0.145933	8.58157e-08	0.371387	0.408111	0.000170301	0.12132
Schaefer100Subcortical	auc	pearson	all	1	original	pmeff	0.999603	0.986825	0.958684	0.998942	0.990708	0.299093	0.728053	0.999776	0.821462	0.944774	0.950191	0.557178	0.874377	0.999125	0.966295	0.949613	0.112516	0.998417	0.823209	0.684792	0.00787063	0.954078	0.955661	0.00787063	0.667084
Schaefer100Subcortical	auc	pearson	all	1	original	null_count	1000	1000	1000	1000	1000	1000	1000	1000	1000	1000	1000	1000	1000	1000	1000	1000	1000	1000	1000	1000	1000	1000	1000	1000	1000
Schaefer100Subcortical	auc	pearson	all	1	original	null_mean	0.0361964	0.018926	0.0227637	0.0181234	0.01217	0.0166693	0.0161976	0.0179538	0.0178125	0.018344	0.0218663	0.015836	0.0204324	0.0266117	0.0198645	0.0113056	0.0227179	0.0134967	0.0203148	0.0205098	0.0125942	0.0125674	0.0129731	0.0161081	0.0171984
Schaefer100Subcortical	auc	pearson	all	1	original	null_std	0.0167193	0.0117488	0.0151287	0.00777179	0.00802935	0.00649062	0.00707032	0.0103116	0.0118373	0.00748947	0.00571094	0.00591093	0.0060235	0.0122451	0.0140935	0.0102432	0.0128223	0.00781923	0.013612	0.00747867	0.00741824	0.00801467	0.0111883	0.006921	0.0063253
Schaefer100Subcortical	auc	pearson	all	1	original	null_mad	0.0109388	0.00759447	0.00875211	0.00491548	0.00531527	0.00392372	0.00418463	0.00678579	0.00731722	0.00484767	0.00364749	0.00379482	0.00375921	0.00772171	0.00846974	0.00561611	0.00830644	0.00514914	0.00879517	0.00500892	0.0045147	0.00520058	0.00632831	0.00480629	0.00409253
Schaefer100Subcortical	auc	pearson	all	1	original	null_min	0.00129218	-0.00429586	-0.00427529	0.00234014	-0.00339739	0.00377255	0.00269174	-0.00460875	-0.00502355	0.00325902	0.00834696	0.00197773	0.00811676	0.00299394	-0.00289629	-0.0110345	-0.0042213	-0.00262666	-0.0046929	0.00341402	-0.00318421	-0.00436455	-0.00650349	0.00148892	0.00381278
Schaefer100Subcortical	auc	pearson	all	1	original	null_1%	0.0084519	0.000208147	0.000906421	0.00470482	-0.00117841	0.00554672	0.00520161	-0.000298114	-0.00150676	0.00457362	0.0116752	0.00500546	0.00927176	0.00645736	-0.000318269	-0.00499965	0.00164976	0.000883172	-0.00129797	0.00635622	-0.000431055	-0.000411254	-0.00337473	0.00387796	0.00516327
Schaefer100Subcortical	auc	pearson	all	1	original	null_2.5%	0.0106406	0.00152673	0.00236986	0.00640353	1.41733e-05	0.00685348	0.00576203	0.00184357	0.00101432	0.00566678	0.0122892	0.00631854	0.0104052	0.00796241	0.000899243	-0.00282694	0.00334206	0.00226197	0.00124565	0.00804369	0.00118285	0.000610067	-0.0025859	0.00531593	0.00647026
Schaefer100Subcortical	auc	pearson	all	1	original	null_5%	0.0140038	0.00354311	0.00382438	0.00755724	0.000987897	0.00775878	0.00675776	0.00328186	0.00224369	0.00777942	0.0132676	0.00762261	0.0115489	0.0101227	0.00250809	-0.00154718	0.00570917	0.00319259	0.00331148	0.00966995	0.00230044	0.00144884	-0.000662882	0.00645634	0.00800255
Schaefer100Subcortical	auc	pearson	all	1	original	null_10%	0.0172274	0.00561226	0.00649579	0.00914267	0.00268436	0.00946834	0.00826186	0.00625521	0.00467346	0.00976864	0.0149051	0.00882588	0.0134775	0.0127571	0.0048191	0.000522879	0.00789145	0.0044989	0.00518531	0.0116708	0.00441675	0.00330127	0.0010243	0.00761509	0.00972259
Schaefer100Subcortical	auc	pearson	all	1	original	null_25%	0.0234645	0.0100484	0.0117308	0.0125645	0.00614132	0.0121052	0.011169	0.0105193	0.00890459	0.0129944	0.0179204	0.011508	0.0163281	0.0175912	0.009408	0.00430914	0.0131714	0.00748519	0.0097943	0.0150456	0.00734886	0.00683441	0.0048482	0.0109562	0.0127685
Schaefer100Subcortical	auc	pearson	all	1	original	null_50%	0.0325874	0.0172782	0.0190222	0.0169042	0.0112723	0.0157457	0.0152301	0.016785	0.0154283	0.017343	0.0212117	0.0152166	0.0196359	0.0245339	0.0167123	0.00925515	0.020289	0.0124075	0.0178158	0.0198743	0.0115435	0.0114096	0.0102627	0.0150671	0.016616
Schaefer100Subcortical	auc	pearson	all	1	original	null_75%	0.0467434	0.0258067	0.0317476	0.0229381	0.0168642	0.0200332	0.0196856	0.0243141	0.0251966	0.0229356	0.0253383	0.0191356	0.0239391	0.0331957	0.027782	0.0163145	0.0307308	0.0178903	0.0280843	0.0252918	0.0164618	0.0170893	0.0187102	0.0206089	0.0211562
Schaefer100Subcortical	auc	pearson	all	1	original	null_90%	0.0609134	0.0342279	0.0444227	0.0283857	0.0229868	0.0253864	0.0258884	0.0318876	0.0350014	0.027999	0.0298297	0.0235789	0.028317	0.0427212	0.039258	0.0251498	0.0411996	0.0239418	0.0398067	0.0302361	0.0227758	0.0230235	0.0291015	0.0258177	0.0257131
Schaefer100Subcortical	auc	pearson	all	1	original	null_95%	0.0676128	0.0410685	0.0515191	0.0323819	0.0269331	0.0284921	0.0294224	0.0364895	0.040011	0.0321237	0.0325471	0.0267528	0.031179	0.050009	0.0462675	0.0313927	0.0469016	0.0284495	0.0468456	0.033572	0.0264714	0.0278019	0.0348385	0.0289709	0.0282829
Schaefer100Subcortical	auc	pearson	all	1	original	null_97.5%	0.0734763	0.0472818	0.0566073	0.0370967	0.0298401	0.0319186	0.0341884	0.041332	0.0443139	0.0351971	0.0341784	0.0297038	0.0333066	0.0561444	0.05505	0.036299	0.0512773	0.0324	0.0523548	0.0372857	0.0303921	0.0321198	0.0394502	0.031316	0.0307509
Schaefer100Subcortical	auc	pearson	all	1	original	null_99%	0.0784954	0.0525617	0.0685517	0.0409942	0.0359753	0.0372551	0.0390172	0.0475424	0.049371	0.0390589	0.0365138	0.0339188	0.0379461	0.0624019	0.0639885	0.0439347	0.0547338	0.0361509	0.0577515	0.0394662	0.0356516	0.035668	0.0471366	0.035184	0.0341207
Schaefer100Subcortical	auc	pearson	all	1	original	null_max	0.0916289	0.0719151	0.100708	0.047315	0.0430878	0.050771	0.0492642	0.0620137	0.0683193	0.049005	0.0412739	0.0392372	0.0456465	0.0823319	0.0899506	0.0634331	0.0845645	0.0483866	0.0791975	0.0613853	0.0444658	0.0467224	0.0606733	0.036519	0.0430583
Schaefer100Subcortical	auc	pearson	all	1	inverted	mean	0.0309404	0.0247198	0.0387005	0.0543162	0.0495333	0.0364043	0.0329191	0.0596855	0.0333146	0.0475623	0.045525	0.0108625	0.0519834	0.0366896	0.0229464	0.0226581	0.0286214	0.0288753	0.0214202	0.0991204	-0.000564442	0.0335121	0.0227885	0.0328861	0.0663366
Schaefer100Subcortical	auc	pearson	all	1	inverted	mean_rz	-0.101559	0.660916	1.51653	5.13358	4.85519	3.55124	2.85117	4.2642	1.64873	4.20461	4.49599	-0.773891	5.80389	1.0618	0.496454	1.60968	0.676601	2.15714	0.276412	10.6711	-1.80891	2.86659	1.33504	2.50064	8.19448
Schaefer100Subcortical	auc	pearson	all	1	inverted	mean_z	-0.314367	0.493139	1.05342	4.65693	4.65334	3.04054	2.36503	4.04707	1.30959	3.90125	4.14269	-0.841401	5.23798	0.823011	0.218677	1.10829	0.460414	1.96678	0.0812077	10.5113	-1.77382	2.61329	0.877295	2.42422	7.76852
Schaefer100Subcortical	auc	pearson	all	1	inverted	std	0.00760927	0.00659123	0.00710279	0.015456	0.012514	0.00873363	0.0132352	0.0118822	0.00910211	0.0128415	0.0115526	0.00595303	0.0126868	0.00841784	0.0064687	0.00711766	0.00750358	0.00789891	0.00734565	0.0205222	0.00586931	0.00895933	0.00662474	0.00967297	0.01632
Schaefer100Subcortical	auc	pearson	all	1	inverted	min	0.0124256	0.0113029	0.0225802	0.0285969	0.0254393	0.00938638	0.0104679	0.0343634	0.0107401	0.01502	0.0238176	-0.000886111	0.0224406	0.0214663	0.00852426	0.00531693	0.0146842	0.0122774	0.00782757	0.0613684	-0.0138736	0.0146523	0.00522504	0.00896441	0.0266761
Schaefer100Subcortical	auc	pearson	all	1	inverted	max	0.0534818	0.0474463	0.0605956	0.104458	0.0934015	0.0532055	0.0878448	0.093257	0.0607293	0.0835099	0.0774173	0.0303178	0.0987795	0.0694315	0.0461512	0.0441005	0.0547065	0.0501981	0.0482017	0.17067	0.0163042	0.0624326	0.0441516	0.0592231	0.112945
Schaefer100Subcortical	auc	pearson	all	1	inverted	p	0.56	0.267	0.158	0.001	0.001	0.012	0.027	0.001	0.12	0.001	0.001	0.795	0.001	0.189	0.349	0.125	0.292	0.045	0.408	0.001	0.991	0.021	0.186	0.015	0.001
Schaefer100Subcortical	auc	pearson	all	1	inverted	pz	0.623439	0.31087	0.145954	1.58671e-06	1.61463e-06	0.00117481	0.00898548	2.57085e-05	0.0950562	4.74646e-05	1.7008e-05	0.800056	8.00281e-08	0.205134	0.413408	0.133749	0.322527	0.0245479	0.467622	0	0.962027	0.00446663	0.190044	0.00764511	3.88578e-15
Schaefer100Subcortical	auc	pearson	all	1	inverted	pmeff	0.998472	0.913977	0.742884	0.00787063	0.00787063	0.0909425	0.194404	0.00787063	0.635637	0.00787063	0.00787063	0.999996	0.00787063	0.808811	0.966295	0.65167	0.934598	0.304863	0.984084	0.00787063	1	0.154325	0.803153	0.112516	0.00787063
Schaefer100Subcortical	auc	pearson	all	1	delta	mean	-0.00284159	-0.00522318	-0.0125499	-0.0388947	-0.037084	-0.00712097	-0.0101001	-0.0468927	-0.00482855	-0.0261543	-0.0216104	0.0128355	-0.0276668	-0.014639	-5.21927e-05	-0.00902461	0.0256561	-0.0174937	0.0104527	-0.0707317	0.0519195	-0.0183157	-0.0072165	0.00800259	-0.0417514
Schaefer100Subcortical	auc	pearson	all	1	delta	mean_rz	-0.663854	-0.470777	-1.03717	-2.43522	-2.24053	0.142641	-0.584498	-2.67638	-0.424892	-1.31726	-1.08904	1.23225	-0.855309	-1.25495	-0.0941255	-0.444778	1.41629	-0.978337	0.302248	-3.74651	3.58404	-0.454866	-0.227982	0.810763	-1.97151
Schaefer100Subcortical	auc	pearson	all	1	delta	mean_z	-0.751277	-0.445359	-1.16057	-2.09537	-2.18729	0.229628	-0.569576	-2.71642	-0.509991	-1.27399	-0.837477	1.27396	-0.779695	-1.21276	-0.240373	-0.545981	1.38617	-0.998878	0.206909	-3.45047	3.62377	-0.436479	-0.306284	0.884236	-1.88218
Schaefer100Subcortical	auc	pearson	all	1	delta	std	0.0142656	0.00914151	0.0131922	0.0171855	0.0154267	0.0117583	0.0152523	0.0166157	0.011711	0.0163798	0.014231	0.00946523	0.0151898	0.0129502	0.0109481	0.00966329	0.0141482	0.0100888	0.0126753	0.0233625	0.013293	0.0116216	0.00893878	0.0129076	0.0184475
Schaefer100Subcortical	auc	pearson	all	1	delta	min	-0.0412352	-0.0336772	-0.040031	-0.0953237	-0.0858346	-0.0349176	-0.0582385	-0.084902	-0.0448127	-0.0694242	-0.0629831	-0.0119477	-0.0786694	-0.0528074	-0.0350669	-0.0354241	-0.00948993	-0.045074	-0.0274947	-0.131468	0.0191769	-0.0527826	-0.0318082	-0.0261577	-0.0939496
Schaefer100Subcortical	auc	pearson	all	1	delta	max	0.0379432	0.0171715	0.0193195	-0.00274479	-0.00692093	0.0304752	0.0291767	-0.0070089	0.0215381	0.00885357	0.00262604	0.0371605	0.00451174	0.0198076	0.0325981	0.0121649	0.0583173	0.00291841	0.0399009	-0.0232365	0.0898837	0.0051552	0.0153616	0.0410967	-0.00315726
Schaefer100Subcortical	auc	pearson	all	1	delta	p	0.468	0.666	0.206	0.07	0.04	0.894	0.576	0.01	0.664	0.198	0.39	0.158	0.424	0.18	0.91	0.62	0.198	0.326	0.778	0.006	0.001	0.65	0.79	0.394	0.098
Schaefer100Subcortical	auc	pearson	all	1	delta	pmeff	0.993156	0.999827	0.838266	0.436253	0.275595	1	0.99886	0.0763071	0.999818	0.82494	0.979836	0.742884	0.987181	0.791398	1	0.99952	0.82494	0.955661	0.999993	0.0464178	0.00787063	0.999749	0.999996	0.980857	0.557178
Schaefer100Subcortical	auc	pearson	all	1	delta	null_count	1000	1000	1000	1000	1000	1000	1000	1000	1000	1000	1000	1000	1000	1000	1000	1000	1000	1000	1000	1000	1000	1000	1000	1000	1000
Schaefer100Subcortical	auc	pearson	all	1	delta	null_mean	0.0145698	0.00241079	0.00879549	-0.00205423	-0.00321339	-0.0115136	-0.00161113	0.00118024	0.00392843	-0.00656993	-0.00642992	-0.00975035	-0.013821	0.00569792	0.00405731	-0.000615054	-0.000229876	-0.00371299	0.0066011	-0.0070116	0.000260847	-0.0103417	-0.00220773	-0.00762311	-0.0111386
Schaefer100Subcortical	auc	pearson	all	1	delta	null_std	0.0231757	0.0171412	0.0183922	0.0175818	0.0154852	0.0191295	0.014904	0.0176971	0.0171708	0.0153724	0.0181264	0.0177288	0.017758	0.0167692	0.0170964	0.0154027	0.0186745	0.0137962	0.0186148	0.0184671	0.0142555	0.0182689	0.0163534	0.0176714	0.0162645
Schaefer100Subcortical	auc	pearson	all	1	delta	null_mad	0.0160493	0.0115234	0.0121582	0.0108194	0.0103117	0.0123307	0.0103206	0.012311	0.0117688	0.0102511	0.0108095	0.0112458	0.0118989	0.0105815	0.0113237	0.0104115	0.0127198	0.00946119	0.0127913	0.0118016	0.00971051	0.0130394	0.0111801	0.0114631	0.0111965
Schaefer100Subcortical	auc	pearson	all	1	delta	null_min	-0.0528176	-0.0490114	-0.0295767	-0.0589413	-0.0541106	-0.0941231	-0.0402722	-0.049664	-0.0397298	-0.0576186	-0.0800387	-0.0891872	-0.0787647	-0.0500972	-0.0351403	-0.0361747	-0.0554167	-0.0378424	-0.0412426	-0.0778746	-0.0431741	-0.06909	-0.0435979	-0.0805795	-0.0641042
Schaefer100Subcortical	auc	pearson	all	1	delta	null_1%	-0.0393879	-0.0367878	-0.0232939	-0.0496431	-0.0409251	-0.0648232	-0.0353797	-0.0403673	-0.0308393	-0.0441255	-0.0595521	-0.0589362	-0.0590728	-0.0327055	-0.0257948	-0.0301097	-0.0393918	-0.0311964	-0.0301696	-0.0585442	-0.0345391	-0.0540768	-0.0342871	-0.0610061	-0.050792
Schaefer100Subcortical	auc	pearson	all	1	delta	null_2.5%	-0.0273329	-0.0312028	-0.0202907	-0.0432654	-0.0340748	-0.0566166	-0.031695	-0.0354625	-0.0264628	-0.0390664	-0.0449069	-0.0478696	-0.0529139	-0.0263969	-0.0222683	-0.0256178	-0.0352216	-0.0284758	-0.0247422	-0.048705	-0.0287606	-0.0492875	-0.0298732	-0.0477973	-0.0450479
Schaefer100Subcortical	auc	pearson	all	1	delta	null_5%	-0.0218947	-0.0248515	-0.0164539	-0.0340758	-0.0287781	-0.0470704	-0.0267002	-0.0294844	-0.0232802	-0.0336862	-0.0390421	-0.0415531	-0.0457433	-0.0221863	-0.0197432	-0.0225182	-0.0302722	-0.0262595	-0.0208651	-0.0418274	-0.0237281	-0.0419252	-0.0267145	-0.0410718	-0.0416227
Schaefer100Subcortical	auc	pearson	all	1	delta	null_10%	-0.0144644	-0.0192305	-0.0127685	-0.0269505	-0.0238749	-0.0372969	-0.0213224	-0.0222999	-0.017015	-0.0258431	-0.0319677	-0.033767	-0.0374145	-0.014274	-0.0162148	-0.0192798	-0.0239052	-0.0222676	-0.0167359	-0.0321065	-0.0180419	-0.0344998	-0.0225367	-0.0314397	-0.0342786
Schaefer100Subcortical	auc	pearson	all	1	delta	null_25%	-0.0017882	-0.00931279	-0.00500017	-0.0118167	-0.0133833	-0.0228377	-0.0123269	-0.0110938	-0.00834923	-0.0162671	-0.0166432	-0.0196979	-0.0247129	-0.00523614	-0.00856652	-0.0119393	-0.0132486	-0.0136662	-0.00726865	-0.0181637	-0.00899637	-0.0231021	-0.0141077	-0.0177293	-0.0217251
Schaefer100Subcortical	auc	pearson	all	1	delta	null_50%	0.0129546	0.00281985	0.00614598	0.000168239	-0.00283058	-0.00972865	-0.00115655	0.00195745	0.00258513	-0.00613424	-0.00415733	-0.00770979	-0.012578	0.00504888	0.00152804	-0.00215899	-0.00105279	-0.00377043	0.00472073	-0.00517883	0.000320874	-0.00952212	-0.00343755	-0.00577647	-0.00902453
Schaefer100Subcortical	auc	pearson	all	1	delta	null_75%	0.0301857	0.0139361	0.0201908	0.0102131	0.00732753	0.00177405	0.00852321	0.0136098	0.0156226	0.00432884	0.00575172	0.00261749	-0.000911328	0.0160579	0.0146601	0.00887321	0.0120979	0.00542845	0.0187177	0.0061994	0.0103709	0.00305452	0.00831548	0.00536252	0.00102254
Schaefer100Subcortical	auc	pearson	all	1	delta	null_90%	0.0468686	0.0244033	0.0346811	0.0184031	0.0164124	0.0110749	0.0169513	0.0232586	0.0279295	0.0128059	0.0143047	0.0112896	0.00737438	0.0261731	0.0274892	0.0188005	0.0251742	0.0145708	0.0318799	0.0143369	0.0178979	0.0133914	0.0205469	0.0128591	0.0081865
Schaefer100Subcortical	auc	pearson	all	1	delta	null_95%	0.0544236	0.0299417	0.0409946	0.0233583	0.0218908	0.0155869	0.0216184	0.0280186	0.0340955	0.0166809	0.0193069	0.015423	0.0118923	0.0346525	0.0350102	0.027801	0.0317783	0.0196434	0.0388701	0.0194761	0.0225853	0.017717	0.0262055	0.0174012	0.0121355
Schaefer100Subcortical	auc	pearson	all	1	delta	null_97.5%	0.0622251	0.0357807	0.048709	0.0289493	0.0256915	0.0206769	0.0257766	0.0350224	0.0390371	0.0220815	0.0231248	0.0188371	0.0169672	0.0405489	0.0434707	0.0353626	0.0365546	0.024164	0.0465805	0.0231176	0.0278933	0.0210399	0.0321887	0.0200419	0.0166492
Schaefer100Subcortical	auc	pearson	all	1	delta	null_99%	0.0665581	0.0422459	0.0579488	0.0345321	0.0291455	0.0256978	0.0325391	0.0399947	0.0439115	0.0282097	0.028879	0.0244711	0.0214396	0.0500714	0.0538743	0.0414508	0.0413735	0.0284273	0.0542306	0.0272657	0.0320106	0.026116	0.0408661	0.0229056	0.0206723
Schaefer100Subcortical	auc	pearson	all	1	delta	null_max	0.0824817	0.0523344	0.0942903	0.0462754	0.0385844	0.0345069	0.0466337	0.0559251	0.0561166	0.0443262	0.0344873	0.0329295	0.0363198	0.0671052	0.0808392	0.0595304	0.0605771	0.0381542	0.0757422	0.0490867	0.0451925	0.0335924	0.0555823	0.0296666	0.0312971
Schaefer100Subcortical	auc	pearson	all	2	original	mean	0.0312341	0.0191486	0.0268034	0.0164258	0.0132135	0.030299	0.023219	0.0143473	0.0280456	0.0225491	0.024673	0.0250808	0.0254925	0.0242235	0.0222786	0.0132076	0.056722	0.0111657	0.0346193	0.0294405	0.0532799	0.0155822	0.0166584	0.0433998	0.0257812
Schaefer100Subcortical	auc	pearson	all	2	original	mean_rz	-0.0948142	0.192554	0.659512	-0.0960388	0.211282	2.3994	1.30845	-0.2339	1.16185	0.727096	0.646904	1.73733	1.10099	-0.0765406	0.477184	0.520441	3.15604	-0.163585	1.36265	1.31653	6.28831	0.533599	0.665219	4.01453	1.49434
Schaefer100Subcortical	auc	pearson	all	2	original	mean_z	-0.280577	0.0261515	0.306799	-0.233941	0.123568	2.09242	1.01422	-0.355387	0.887704	0.5791	0.503961	1.55982	0.87014	-0.180705	0.190892	0.210886	2.83157	-0.296876	1.09932	1.23763	5.52934	0.355561	0.349856	3.96888	1.37454
Schaefer100Subcortical	auc	pearson	all	2	original	std	0.0140538	0.00541627	0.0144827	0.0115271	0.0104481	0.00880858	0.0125916	0.0129882	0.00832393	0.00930174	0.00922211	0.00841319	0.00982236	0.00999279	0.00915522	0.00606475	0.0148267	0.00610581	0.0111072	0.0156184	0.0140166	0.00595679	0.00631097	0.013356	0.00895423
Schaefer100Subcortical	auc	pearson	all	2	original	min	0.00886672	0.00500033	-0.00187934	-0.000612356	-0.00467282	0.0135548	0.00465588	-0.0105602	0.0119531	0.00577792	0.00534361	0.00808626	0.00636922	0.0042842	-0.00101007	0.00167738	0.0245543	-0.00334304	0.00897398	0.0052181	0.0227591	0.000782441	0.00492655	0.0179502	0.00889783
Schaefer100Subcortical	auc	pearson	all	2	original	max	0.0637697	0.0317877	0.0760195	0.0565728	0.0453384	0.0572522	0.0604711	0.0544837	0.0538861	0.0470875	0.0476764	0.0525337	0.0504796	0.052968	0.0498962	0.0306971	0.100602	0.0272883	0.0646315	0.0728174	0.0947093	0.0318314	0.040249	0.0795483	0.051975
Schaefer100Subcortical	auc	pearson	all	2	original	p	0.545	0.434	0.31	0.537	0.407	0.035	0.139	0.607	0.191	0.249	0.277	0.072	0.185	0.52	0.361	0.317	0.005	0.564	0.139	0.108	0.001	0.313	0.297	0.001	0.106
Schaefer100Subcortical	auc	pearson	all	2	original	pz	0.610536	0.489563	0.37944	0.59253	0.450804	0.0181537	0.155118	0.638917	0.187231	0.281163	0.307056	0.0593085	0.191993	0.571736	0.424268	0.416447	0.00230573	0.616776	0.135695	0.107812	1.58206e-08	0.361018	0.363158	3.58059e-05	0.0845298
Schaefer100Subcortical	auc	pearson	all	2	original	pmeff	0.998009	0.988837	0.946635	0.997715	0.98387	0.245256	0.693333	0.999374	0.812503	0.89581	0.922821	0.445757	0.801235	0.996963	0.970901	0.950764	0.0388147	0.998579	0.693333	0.5945	0.00787063	0.94844	0.938158	0.00787063	0.587264
Schaefer100Subcortical	auc	pearson	all	2	original	null_count	1000	1000	1000	1000	1000	1000	1000	1000	1000	1000	1000	1000	1000	1000	1000	1000	1000	1000	1000	1000	1000	1000	1000	1000	1000
Schaefer100Subcortical	auc	pearson	all	2	original	null_mean	0.0356774	0.0188545	0.022357	0.0181955	0.0122398	0.0168304	0.0162301	0.0178246	0.017825	0.0183633	0.0218764	0.0159429	0.0204057	0.0263277	0.0196719	0.011101	0.0224569	0.013436	0.0201465	0.0205511	0.0127415	0.0127452	0.0128211	0.0162367	0.0172663
Schaefer100Subcortical	auc	pearson	all	2	original	null_std	0.015836	0.0112432	0.0144927	0.0075649	0.00788003	0.00643688	0.00689087	0.00978459	0.0115135	0.00722819	0.00554915	0.0058583	0.00584599	0.0116444	0.0136557	0.00998921	0.012101	0.00764727	0.0131653	0.00718259	0.00733151	0.00797887	0.0109683	0.00684403	0.0061947
Schaefer100Subcortical	auc	pearson	all	2	original	null_mad	0.010197	0.00733263	0.00848169	0.00468972	0.00520016	0.00400959	0.00403037	0.00617887	0.00720939	0.00469174	0.00358069	0.00379138	0.00362852	0.0072722	0.00830292	0.00542854	0.00771931	0.00498843	0.00836971	0.00476142	0.00443686	0.00495777	0.00648539	0.00471785	0.00410355
Schaefer100Subcortical	auc	pearson	all	2	original	null_min	0.000396188	-0.00440156	-0.00434475	0.00185064	-0.00269795	0.00407335	0.00326498	-0.00387386	-0.00375927	0.00408889	0.0087901	0.0022758	0.00867139	0.00333654	-0.00298941	-0.0103573	-0.00390899	-0.00167629	-0.00414851	0.00392798	-0.00278242	-0.00430105	-0.00588946	0.00208608	0.00413213
Schaefer100Subcortical	auc	pearson	all	2	original	null_1%	0.00928652	0.000440524	0.00123743	0.00512805	-0.00083718	0.00557689	0.00545028	-0.000255428	-0.00111605	0.00544644	0.0115366	0.00521978	0.00988126	0.00690453	-0.000272226	-0.00472245	0.0019534	0.000925345	-0.00105355	0.00687978	0.000208233	-0.000616378	-0.00309734	0.00430353	0.00582149
Schaefer100Subcortical	auc	pearson	all	2	original	null_2.5%	0.0115836	0.00259698	0.00234911	0.00671434	0.000302692	0.00702819	0.00612492	0.00223715	0.00107414	0.00629172	0.0127226	0.00655627	0.0106946	0.00819499	0.00146594	-0.00261607	0.00369244	0.00225491	0.00140333	0.00855247	0.00145926	0.00064476	-0.00172696	0.00539928	0.00673682
Schaefer100Subcortical	auc	pearson	all	2	original	null_5%	0.0146559	0.00389519	0.00419246	0.00794071	0.0011342	0.00813737	0.00689713	0.00401624	0.0028024	0.00817178	0.0135744	0.00776451	0.011833	0.0103409	0.00272081	-0.00154607	0.00624447	0.00343121	0.00373093	0.0100732	0.00251577	0.001707	-0.000555682	0.0069282	0.00811919
Schaefer100Subcortical	auc	pearson	all	2	original	null_10%	0.0172505	0.00595522	0.00715016	0.00943791	0.00287205	0.00964049	0.00848086	0.00656187	0.0050783	0.0101444	0.015031	0.00907377	0.0135414	0.0129958	0.00499493	0.000549117	0.00812067	0.00475031	0.00591371	0.0121331	0.00448633	0.00356396	0.00130906	0.00793274	0.00980841
Schaefer100Subcortical	auc	pearson	all	2	original	null_25%	0.023964	0.0103134	0.0119713	0.0128777	0.00635415	0.0122849	0.0115101	0.0108693	0.00921161	0.0130731	0.0181032	0.0116787	0.016435	0.017893	0.00948317	0.00438274	0.0133987	0.0075899	0.0102572	0.0154921	0.00763091	0.00710288	0.00480664	0.0110696	0.0128404
Schaefer100Subcortical	auc	pearson	all	2	original	null_50%	0.0326675	0.0170552	0.01851	0.0170935	0.0115846	0.0160355	0.0154004	0.01649	0.015627	0.0174914	0.0212387	0.0153151	0.0195696	0.0250488	0.0164045	0.00901893	0.0206022	0.0123756	0.0177102	0.0201467	0.0119148	0.01166	0.0102622	0.0153195	0.0166897
Schaefer100Subcortical	auc	pearson	all	2	original	null_75%	0.0456255	0.0253429	0.0308435	0.0228427	0.0166852	0.020286	0.0195529	0.0235211	0.0249048	0.0225381	0.0253735	0.0193272	0.0238627	0.032467	0.0273142	0.0158874	0.0299737	0.017867	0.0277335	0.0249889	0.016929	0.0174357	0.0182688	0.0206831	0.0210924
Schaefer100Subcortical	auc	pearson	all	2	original	null_90%	0.0592886	0.0340424	0.0432618	0.0281036	0.0231065	0.0249395	0.0253306	0.0307556	0.0348244	0.0278816	0.0295929	0.0236018	0.0281631	0.0413764	0.038131	0.0246795	0.0392541	0.0239946	0.0385319	0.0300567	0.0224808	0.0231074	0.0284716	0.0257735	0.0258698
Schaefer100Subcortical	auc	pearson	all	2	original	null_95%	0.0664758	0.040105	0.0497039	0.0323348	0.0263496	0.0286752	0.0293273	0.0355702	0.0392256	0.0316162	0.0325363	0.0269411	0.0308443	0.0482595	0.0459441	0.031379	0.0452649	0.0282316	0.045173	0.0328401	0.0264645	0.028201	0.0341438	0.0290911	0.0280716
Schaefer100Subcortical	auc	pearson	all	2	original	null_97.5%	0.0710554	0.0453587	0.0548558	0.036228	0.0297827	0.0318594	0.0335259	0.0396927	0.0436309	0.0348809	0.0343767	0.0295812	0.0330705	0.0547381	0.0530514	0.0357374	0.0492139	0.0321029	0.0514988	0.0365938	0.030306	0.0323874	0.0394178	0.0316378	0.0301787
Schaefer100Subcortical	auc	pearson	all	2	original	null_99%	0.0772979	0.0506489	0.066194	0.0399192	0.0363967	0.0372995	0.0395113	0.0466272	0.0494333	0.0393507	0.0360627	0.0338158	0.0383242	0.0614427	0.0622168	0.0437554	0.0539753	0.0353649	0.0571115	0.038821	0.0360396	0.035572	0.0457208	0.0341609	0.0328472
Schaefer100Subcortical	auc	pearson	all	2	original	null_max	0.0881799	0.0680667	0.0995813	0.0450768	0.0421069	0.0510721	0.0480902	0.0624589	0.0677441	0.04791	0.0409249	0.0398323	0.0444049	0.0825464	0.0871672	0.0602749	0.0809949	0.0485098	0.0790006	0.0598858	0.0436556	0.0466476	0.0599799	0.0381188	0.0411873
Schaefer100Subcortical	auc	pearson	all	2	inverted	mean	0.0303234	0.0247337	0.0375338	0.0521295	0.0479726	0.0365319	0.0311862	0.0568423	0.0326553	0.0434503	0.0424752	0.0106561	0.0481403	0.0339589	0.0235507	0.0227535	0.0277504	0.0278461	0.020081	0.0943426	0.000652108	0.0321947	0.0221691	0.032815	0.0620951
Schaefer100Subcortical	auc	pearson	all	2	inverted	mean_rz	-0.155055	0.706305	1.51283	5.03898	4.71974	3.4479	2.64178	4.4049	1.59312	3.73189	4.00029	-0.828846	5.31089	0.826411	0.580518	1.7065	0.624588	2.09178	0.19105	10.5104	-1.71215	2.79369	1.23834	2.50126	7.46318
Schaefer100Subcortical	auc	pearson	all	2	inverted	mean_z	-0.338087	0.52291	1.0472	4.48571	4.5346	3.06073	2.17042	3.98767	1.28807	3.47073	3.71207	-0.902446	4.74421	0.655358	0.284042	1.1665	0.437438	1.88434	-0.00497565	10.2737	-1.64896	2.43762	0.852271	2.42229	7.23664
Schaefer100Subcortical	auc	pearson	all	2	inverted	std	0.00805668	0.00660071	0.00837315	0.0154772	0.0132266	0.00905139	0.0126253	0.0119448	0.0100066	0.0136955	0.0114736	0.00571568	0.0118055	0.00857132	0.00719456	0.00765311	0.00789337	0.00871446	0.0074177	0.0214024	0.00599053	0.00824295	0.00741959	0.0103757	0.0165562
Schaefer100Subcortical	auc	pearson	all	2	inverted	min	0.0075156	0.00788388	0.016983	0.0198433	0.0161767	0.0170012	0.0086593	0.0309893	0.00871964	0.0161893	0.017119	-0.00599462	0.023135	0.00940966	0.00602914	0.00655408	0.0101525	0.00861869	0.00569119	0.050786	-0.0125585	0.0162692	0.007855	0.0126258	0.0311375
Schaefer100Subcortical	auc	pearson	all	2	inverted	max	0.0557211	0.0388886	0.0585959	0.0940349	0.0847097	0.064385	0.0751412	0.0844448	0.0644002	0.0816024	0.0764588	0.0269463	0.0906162	0.0586232	0.0432892	0.0462431	0.0515426	0.0513028	0.0416122	0.183555	0.0237693	0.05375	0.0447075	0.067715	0.11546
Schaefer100Subcortical	auc	pearson	all	2	inverted	p	0.562	0.273	0.158	0.001	0.001	0.012	0.034	0.001	0.125	0.005	0.001	0.811	0.001	0.22	0.319	0.12	0.298	0.054	0.426	0.001	0.987	0.026	0.185	0.018	0.001
Schaefer100Subcortical	auc	pearson	all	2	inverted	pz	0.632415	0.300427	0.147383	3.59549e-06	2.85474e-06	0.00109835	0.0149466	3.3083e-05	0.0987482	0.000257851	0.000102035	0.81671	1.0344e-06	0.256013	0.388135	0.121588	0.330818	0.029696	0.501986	0	0.950507	0.00736717	0.196914	0.00768578	2.23932e-13
Schaefer100Subcortical	auc	pearson	all	2	inverted	pmeff	0.998526	0.919383	0.742884	0.00787063	0.00787063	0.0909425	0.239057	0.00787063	0.65167	0.0388147	0.00787063	0.999998	0.00787063	0.859465	0.951891	0.635637	0.93885	0.354951	0.987528	0.00787063	1	0.187841	0.801235	0.133641	0.00787063
Schaefer100Subcortical	auc	pearson	all	2	delta	mean	0.000910724	-0.00558517	-0.0107304	-0.0357037	-0.0347591	-0.00623292	-0.00796721	-0.0424951	-0.00460966	-0.0209012	-0.0178023	0.0144247	-0.0226478	-0.00973541	-0.00127204	-0.00954585	0.0289716	-0.0166803	0.0145383	-0.0649021	0.0526278	-0.0166125	-0.00551065	0.0105849	-0.036314
Schaefer100Subcortical	auc	pearson	all	2	delta	mean_rz	-0.523576	-0.462429	-0.955731	-2.37059	-2.13661	0.180517	-0.465627	-2.64329	-0.431297	-1.05467	-0.93648	1.43057	-0.69938	-1.043	-0.180972	-0.472948	1.71266	-0.887892	0.558664	-3.81111	3.75553	-0.424959	-0.100927	0.954787	-1.76604
Schaefer100Subcortical	auc	pearson	all	2	delta	mean_z	-0.599904	-0.471291	-1.06464	-2.02227	-2.09913	0.243972	-0.443549	-2.57626	-0.506203	-1.00429	-0.69384	1.40222	-0.564322	-0.956698	-0.298183	-0.562398	1.68486	-0.959018	0.461722	-3.34782	3.71184	-0.380545	-0.183769	1.04417	-1.66276
Schaefer100Subcortical	auc	pearson	all	2	delta	std	0.0171382	0.00809557	0.0167319	0.0188243	0.0167953	0.0119752	0.0159572	0.0185797	0.0133691	0.0177606	0.0142007	0.0101686	0.0162212	0.0147984	0.0127218	0.010462	0.016258	0.0100327	0.0139488	0.026157	0.0152946	0.0105775	0.00918608	0.0144366	0.0195693
Schaefer100Subcortical	auc	pearson	all	2	delta	min	-0.0346874	-0.0257995	-0.0447405	-0.0788652	-0.0849014	-0.0382107	-0.0456421	-0.0869868	-0.0379656	-0.0598795	-0.0606527	-0.013179	-0.0669834	-0.0409686	-0.0323498	-0.0363125	-0.00131431	-0.042338	-0.0190225	-0.140061	0.0160728	-0.0440378	-0.0272083	-0.0320466	-0.0913476
Schaefer100Subcortical	auc	pearson	all	2	delta	max	0.0438095	0.0182061	0.04931	0.00627368	0.00706001	0.0240921	0.0356623	0.0122804	0.0324983	0.0247393	0.0143213	0.0397697	0.0223612	0.0369086	0.0306467	0.0161321	0.0735094	0.00746432	0.0472416	0.00669268	0.10255	0.00485273	0.0140606	0.0484851	0.0142917
Schaefer100Subcortical	auc	pearson	all	2	delta	p	0.564	0.636	0.258	0.08	0.048	0.866	0.648	0.016	0.654	0.29	0.428	0.104	0.514	0.31	0.838	0.61	0.104	0.348	0.61	0.008	0.001	0.68	0.918	0.268	0.144
Schaefer100Subcortical	auc	pearson	all	2	delta	pmeff	0.998579	0.999658	0.905273	0.48239	0.321924	1	0.999738	0.119607	0.999771	0.933125	0.987867	0.579915	0.996649	0.946635	0.999999	0.999411	0.579915	0.965884	0.999411	0.0614664	0.00787063	0.999876	1	0.914899	0.707119
Schaefer100Subcortical	auc	pearson	all	2	delta	null_count	1000	1000	1000	1000	1000	1000	1000	1000	1000	1000	1000	1000	1000	1000	1000	1000	1000	1000	1000	1000	1000	1000	1000	1000	1000
Schaefer100Subcortical	auc	pearson	all	2	delta	null_mean	0.0139498	0.00217945	0.00808439	-0.00168798	-0.0031224	-0.0105989	-0.00156002	0.000949785	0.00385654	-0.00628603	-0.00591252	-0.00916911	-0.013273	0.00533547	0.00367175	-0.00106361	-0.000453254	-0.00375587	0.00617464	-0.00673846	0.000494817	-0.0098937	-0.00256591	-0.00704119	-0.0106818
Schaefer100Subcortical	auc	pearson	all	2	delta	null_std	0.0217352	0.0164752	0.0176725	0.0168206	0.0150714	0.0178957	0.0144453	0.0168635	0.0167249	0.0145528	0.0171361	0.0168261	0.0166126	0.015753	0.0165797	0.0150823	0.0174642	0.0134768	0.018114	0.0173736	0.014045	0.0176558	0.0160241	0.0168805	0.0154154
Schaefer100Subcortical	auc	pearson	all	2	delta	null_mad	0.014534	0.0112447	0.0115708	0.0101786	0.0101389	0.0111341	0.00992271	0.011296	0.0116197	0.00970077	0.0100972	0.0102007	0.010495	0.00964126	0.0108069	0.0100684	0.011924	0.00951669	0.0120191	0.0106125	0.00929246	0.0124112	0.0109976	0.0109803	0.0105073
Schaefer100Subcortical	auc	pearson	all	2	delta	null_min	-0.0530283	-0.0464694	-0.0289001	-0.0574552	-0.0547592	-0.0892682	-0.0415684	-0.0490427	-0.0401599	-0.0569087	-0.0788201	-0.0864292	-0.0767341	-0.0489686	-0.0343371	-0.0369714	-0.0559526	-0.0400967	-0.0410263	-0.0755565	-0.0424148	-0.0710125	-0.0430908	-0.0788895	-0.0606414
Schaefer100Subcortical	auc	pearson	all	2	delta	null_1%	-0.0378868	-0.0362346	-0.0228287	-0.0486319	-0.0414276	-0.0615064	-0.034517	-0.0396165	-0.0290938	-0.042203	-0.0604662	-0.0584979	-0.0568133	-0.0320143	-0.0259739	-0.0293324	-0.0384824	-0.0302187	-0.0295965	-0.0548048	-0.035243	-0.0516295	-0.0332123	-0.0586888	-0.0485391
Schaefer100Subcortical	auc	pearson	all	2	delta	null_2.5%	-0.0270443	-0.0296217	-0.0200126	-0.0410859	-0.0345096	-0.0514552	-0.0302884	-0.0337746	-0.0266286	-0.0370438	-0.0428852	-0.0466334	-0.0506572	-0.025727	-0.0219952	-0.0260564	-0.0337545	-0.0275154	-0.0243297	-0.0470869	-0.0277556	-0.0474988	-0.0306504	-0.0470524	-0.0437666
Schaefer100Subcortical	auc	pearson	all	2	delta	null_5%	-0.0194923	-0.0236703	-0.0166877	-0.0322668	-0.0279238	-0.0434657	-0.0258668	-0.0278842	-0.0221638	-0.0316109	-0.0367441	-0.0393865	-0.042745	-0.0200212	-0.0190973	-0.0226069	-0.0285793	-0.0255781	-0.0214539	-0.0389961	-0.0236993	-0.0403824	-0.0263009	-0.0387386	-0.0392851
Schaefer100Subcortical	auc	pearson	all	2	delta	null_10%	-0.0119532	-0.0188487	-0.0124078	-0.0247853	-0.0230228	-0.0342723	-0.0205779	-0.0210016	-0.0170373	-0.025388	-0.0294932	-0.0319183	-0.0355447	-0.0136547	-0.0165837	-0.0193819	-0.022902	-0.0217789	-0.0161219	-0.0297693	-0.0172976	-0.0333332	-0.0225507	-0.0297724	-0.0331349
Schaefer100Subcortical	auc	pearson	all	2	delta	null_25%	-0.00109917	-0.0086818	-0.00513295	-0.0108161	-0.0128723	-0.0207166	-0.0118018	-0.0103049	-0.00821703	-0.0155972	-0.0153413	-0.0181416	-0.0229802	-0.00452121	-0.00833628	-0.0121528	-0.0122413	-0.0134833	-0.00689405	-0.0163235	-0.00838374	-0.0215431	-0.0142527	-0.0165471	-0.0204876
Schaefer100Subcortical	auc	pearson	all	2	delta	null_50%	0.0121928	0.00212419	0.005665	7.03822e-05	-0.00264173	-0.00921278	-0.00111718	0.00177328	0.00282047	-0.00573251	-0.00378307	-0.00721053	-0.0117655	0.00517343	0.00162755	-0.00248595	-0.00130588	-0.00415268	0.00458319	-0.00493743	0.00088789	-0.0087929	-0.00386503	-0.00495847	-0.0088024
Schaefer100Subcortical	auc	pearson	all	2	delta	null_75%	0.0282668	0.0137733	0.019129	0.00987284	0.00746352	0.00170809	0.00850525	0.0122043	0.0149693	0.00372157	0.00526948	0.00233838	-0.0018526	0.0147836	0.0137014	0.00801808	0.0111533	0.00546142	0.0171374	0.00476225	0.0101007	0.00313286	0.00789617	0.00515833	0.000444666
Schaefer100Subcortical	auc	pearson	all	2	delta	null_90%	0.043189	0.0232553	0.0329045	0.0171132	0.015516	0.0104298	0.0160851	0.0220387	0.0270555	0.0121896	0.0145196	0.0102062	0.00627638	0.0235588	0.0256675	0.0180903	0.0237863	0.0142297	0.0309705	0.013112	0.0177068	0.0129563	0.0198416	0.0129689	0.00751076
Schaefer100Subcortical	auc	pearson	all	2	delta	null_95%	0.0517612	0.0288027	0.0398931	0.0219177	0.0217608	0.0151493	0.0218063	0.0273726	0.0329621	0.0154588	0.0184548	0.0144651	0.0106816	0.0320626	0.0337276	0.0266014	0.0290806	0.0190143	0.0378438	0.0188149	0.0234113	0.0176247	0.025473	0.0169081	0.0115041
Schaefer100Subcortical	auc	pearson	all	2	delta	null_97.5%	0.0587029	0.0346462	0.0469468	0.0268905	0.0252228	0.0201989	0.0248756	0.0330089	0.037564	0.0204832	0.0219115	0.0185063	0.0157339	0.0374555	0.0411763	0.0334089	0.033654	0.0228649	0.0455042	0.0225609	0.0279226	0.020886	0.0318435	0.0188617	0.015533
Schaefer100Subcortical	auc	pearson	all	2	delta	null_99%	0.064447	0.0397301	0.0548777	0.0346707	0.027659	0.0251921	0.0307588	0.038214	0.043328	0.0269812	0.0285758	0.0241309	0.0212076	0.0478521	0.0519151	0.0400218	0.0397662	0.027612	0.0522742	0.0270412	0.0325158	0.0252904	0.0378146	0.0211833	0.0194678
Schaefer100Subcortical	auc	pearson	all	2	delta	null_max	0.0771304	0.0478718	0.0928198	0.0460902	0.037681	0.0356177	0.0454423	0.0564952	0.0568147	0.0433681	0.0330351	0.0336609	0.0351581	0.0640712	0.0766561	0.056106	0.0567042	0.0393282	0.075412	0.0480662	0.0444602	0.0342917	0.0577918	0.0268982	0.028764
Schaefer100Subcortical	poly2	pearson	all	1	original	mean	0.315844	0.288293	0.319462	0.332702	0.454712	0.198942	0.246067	0.10449	0.493111	0.450283	0.447708	0.189788	0.461469	0.203134	0.354821	-0.0211084	0.453153	0.307754	0.076512	0.0384677	0.238349	0.305175	0.180335	0.299782	0.424533
Schaefer100Subcortical	poly2	pearson	all	1	original	mean_rz	0.112075	1.25585	0.497077	2.08523	3.37267	0.647756	0.465946	-0.191003	1.24293	2.60542	2.74185	0.256554	2.93183	0.464967	1.87952	-0.511195	1.91482	1.22473	-0.453092	-0.856009	0.581781	1.22505	0.954	1.03495	2.31857
Schaefer100Subcortical	poly2	pearson	all	1	original	mean_z	-0.0387527	1.19127	0.322937	1.50148	2.42018	0.421513	0.517228	-0.264729	0.982913	2.15904	2.2579	0.284736	2.40993	0.331484	1.31979	-0.590921	1.6135	0.824241	-0.617729	-0.852378	0.513019	0.983663	0.709763	0.745532	1.89691
Schaefer100Subcortical	poly2	pearson	all	1	original	std	0.10747	0.0975821	0.142451	0.101615	0.131479	0.130037	0.141486	0.0941219	0.122731	0.132064	0.138131	0.0881471	0.139447	0.090763	0.1333	0.0760906	0.113528	0.108967	0.0900106	0.0943882	0.122804	0.132569	0.0820094	0.133478	0.140686
Schaefer100Subcortical	poly2	pearson	all	1	original	min	0.046357	0.0400531	0.018889	0.0927564	0.126691	-0.0553327	-0.0755782	-0.0749809	0.244448	0.129303	0.0838833	0.0232542	0.0814521	-0.010855	-0.00438069	-0.206293	0.230223	0.0784785	-0.128966	-0.230247	0.00855766	0.0337158	-0.0117197	0.00417983	0.0673921
Schaefer100Subcortical	poly2	pearson	all	1	original	max	0.571	0.559367	0.683615	0.628553	0.705153	0.637225	0.805183	0.393273	0.860038	0.768428	0.810974	0.483352	0.758986	0.40629	0.766556	0.129764	0.767019	0.56692	0.369458	0.383158	0.586434	0.71779	0.356577	0.679381	0.769631
Schaefer100Subcortical	poly2	pearson	all	1	original	p	0.463	0.119	0.329	0.088	0.031	0.258	0.311	0.58	0.151	0.031	0.03	0.401	0.016	0.34	0.101	0.719	0.071	0.176	0.695	0.829	0.265	0.149	0.202	0.211	0.051
Schaefer100Subcortical	poly2	pearson	all	1	original	pz	0.515464	0.116657	0.37331	0.0665188	0.00773057	0.336613	0.302408	0.604442	0.162704	0.0153816	0.0119408	0.387869	0.00795151	0.370077	0.0933421	0.722812	0.0532309	0.204784	0.731725	0.803116	0.303879	0.16252	0.238815	0.227862	0.0288574
Schaefer100Subcortical	poly2	pearson	all	1	original	pmeff	0.992631	0.632354	0.957196	0.516889	0.220192	0.905273	0.947242	0.998942	0.72551	0.220192	0.213813	0.982535	0.119607	0.962434	0.568677	0.999956	0.441023	0.783225	0.999915	0.999999	0.912105	0.720362	0.831718	0.846137	0.338617
Schaefer100Subcortical	poly2	pearson	all	1	original	null_count	1000	1000	1000	1000	1000	1000	1000	1000	1000	1000	1000	1000	1000	1000	1000	1000	1000	1000	1000	1000	1000	1000	1000	1000	1000
Schaefer100Subcortical	poly2	pearson	all	1	original	null_mean	0.326142	0.110586	0.238047	0.168936	0.157908	0.156904	0.200013	0.13953	0.291246	0.199572	0.201087	0.167802	0.193125	0.149127	0.0984088	0.0592027	0.146652	0.222234	0.221589	0.13718	0.188066	0.190025	0.0842457	0.208565	0.212097
Schaefer100Subcortical	poly2	pearson	all	1	original	null_std	0.265728	0.149175	0.252109	0.109069	0.122637	0.0997312	0.0890396	0.132363	0.205374	0.116121	0.109226	0.0772142	0.11135	0.162926	0.194283	0.135908	0.189961	0.103756	0.234855	0.115808	0.0980126	0.117062	0.135382	0.122352	0.111991
Schaefer100Subcortical	poly2	pearson	all	1	original	null_mad	0.162055	0.0988012	0.163043	0.0567108	0.0629176	0.0516273	0.0610909	0.0864538	0.123022	0.069777	0.0654547	0.0483284	0.0645402	0.0988536	0.106001	0.0788697	0.117819	0.0543719	0.145826	0.0644608	0.0595642	0.0714385	0.0806177	0.0719025	0.0686077
Schaefer100Subcortical	poly2	pearson	all	1	original	null_min	-0.293608	-0.280036	-0.274869	-0.105483	-0.105681	-0.142681	-0.145475	-0.19381	-0.221797	-0.0991086	-0.056195	-0.0611565	-0.0980643	-0.388402	-0.31085	-0.42553	-0.274943	-0.0700547	-0.212883	-0.126264	-0.137447	-0.125519	-0.232482	-0.100129	-0.0423151
Schaefer100Subcortical	poly2	pearson	all	1	original	null_1%	-0.137443	-0.193995	-0.18327	-0.0440849	-0.0625259	-0.0555179	-0.000459971	-0.120905	-0.0793751	-0.0190426	0.0134886	-0.0242496	-0.0444724	-0.174264	-0.214471	-0.19819	-0.200074	0.00615608	-0.161643	-0.0743938	-0.0106234	-0.0265438	-0.160025	-0.0242861	0.0129362
Schaefer100Subcortical	poly2	pearson	all	1	original	null_2.5%	-0.0843427	-0.145995	-0.136955	-0.0207879	-0.0336813	-0.0188674	0.0323418	-0.0967054	-0.0266344	0.00253124	0.029238	0.0064744	0.00254007	-0.121412	-0.183225	-0.155617	-0.149295	0.046858	-0.11612	-0.0375274	0.00723538	-0.00343256	-0.126269	0.0119928	0.0301652
Schaefer100Subcortical	poly2	pearson	all	1	original	null_5%	-0.0439009	-0.111502	-0.111842	0.0169281	-0.00637592	0.011306	0.0548607	-0.0679039	0.00715381	0.0352191	0.0491873	0.0334061	0.024965	-0.0895825	-0.1497	-0.128005	-0.113088	0.0721736	-0.0772986	-0.0141815	0.0385174	0.0261473	-0.0962376	0.0423958	0.0546489
Schaefer100Subcortical	poly2	pearson	all	1	original	null_10%	0.0272234	-0.0676463	-0.0456408	0.0493242	0.0297189	0.0455572	0.0837629	-0.022904	0.0571388	0.0648009	0.0748431	0.0646245	0.0624203	-0.0441239	-0.10618	-0.0925283	-0.0649866	0.104949	-0.0373193	0.0087732	0.0693548	0.058293	-0.0657161	0.0773128	0.0814
Schaefer100Subcortical	poly2	pearson	all	1	original	null_25%	0.140185	0.00192351	0.0485967	0.101115	0.0768408	0.0977812	0.137183	0.04747	0.14695	0.118999	0.125679	0.120476	0.120634	0.0435591	-0.0317891	-0.0314775	0.0114554	0.160307	0.0510643	0.0578325	0.123172	0.107343	-0.00850119	0.120824	0.134709
Schaefer100Subcortical	poly2	pearson	all	1	original	null_50%	0.288917	0.104332	0.199305	0.157377	0.140104	0.149361	0.203865	0.128972	0.266409	0.180748	0.18163	0.171405	0.180931	0.134988	0.0594416	0.0386667	0.118676	0.209026	0.174471	0.120276	0.186972	0.175424	0.0663095	0.189453	0.188693
Schaefer100Subcortical	poly2	pearson	all	1	original	null_75%	0.473101	0.199112	0.393675	0.215315	0.20223	0.200984	0.258435	0.223457	0.397012	0.270037	0.260233	0.217777	0.252573	0.239727	0.197538	0.128074	0.252053	0.271368	0.355457	0.187736	0.24144	0.253762	0.157142	0.265342	0.278167
Schaefer100Subcortical	poly2	pearson	all	1	original	null_90%	0.659385	0.304399	0.592113	0.309748	0.366053	0.279368	0.30945	0.315861	0.559159	0.370123	0.371898	0.260124	0.345958	0.342715	0.355855	0.238426	0.392637	0.361365	0.543766	0.309549	0.308838	0.354975	0.257859	0.398962	0.378745
Schaefer100Subcortical	poly2	pearson	all	1	original	null_95%	0.828926	0.386287	0.68074	0.416784	0.436438	0.364296	0.348889	0.376381	0.694703	0.42613	0.424255	0.286056	0.412931	0.414289	0.454241	0.306812	0.509495	0.432357	0.684518	0.369855	0.36931	0.426354	0.340557	0.461026	0.42486
Schaefer100Subcortical	poly2	pearson	all	1	original	null_97.5%	0.972155	0.431592	0.802844	0.459757	0.459078	0.425644	0.37129	0.421823	0.810274	0.456952	0.453869	0.305715	0.451353	0.495155	0.575449	0.395666	0.600491	0.484286	0.787043	0.419039	0.419445	0.484484	0.398487	0.48614	0.469154
Schaefer100Subcortical	poly2	pearson	all	1	original	null_99%	1.12569	0.51792	0.921311	0.489865	0.483357	0.459606	0.402864	0.455927	0.888803	0.480387	0.475461	0.353226	0.476116	0.644009	0.714441	0.442608	0.706754	0.520974	0.899004	0.472871	0.46245	0.505573	0.5059	0.502867	0.494002
Schaefer100Subcortical	poly2	pearson	all	1	original	null_max	1.54081	0.758307	1.42745	0.545827	0.525433	0.501904	0.428982	0.694276	1.2163	0.522953	0.502746	0.492622	0.526031	0.95283	1.11267	0.768937	1.0828	0.59719	1.15418	0.575573	0.518004	0.519342	0.691275	0.547103	0.523269
Schaefer100Subcortical	poly2	pearson	all	1	inverted	mean	-0.00782131	0.048008	0.0281225	0.243001	0.105525	0.443083	-0.0716891	0.0857543	0.364051	0.496529	0.400429	-0.0743589	0.513306	-0.0385293	0.0501295	0.22512	0.188571	0.277976	0.171811	0.62665	0.132171	0.518609	0.142077	0.214226	0.9115
Schaefer100Subcortical	poly2	pearson	all	1	inverted	mean_rz	-1.23505	-0.384512	-0.708167	1.01837	-0.370695	3.83736	-3.04233	-0.337173	0.535339	3.05246	2.25466	-3.42998	3.47356	-1.18393	-0.0592539	1.59454	0.400135	0.855335	-0.0123041	5.29849	-0.620553	3.2402	0.633915	0.232383	7.106
Schaefer100Subcortical	poly2	pearson	all	1	inverted	mean_z	-1.25679	-0.419496	-0.832675	0.679056	-0.427138	2.8695	-3.05148	-0.406276	0.354501	2.5573	1.82505	-3.13622	2.87546	-1.15179	-0.2485	1.2208	0.220668	0.537243	-0.211952	4.22655	-0.570292	2.80692	0.427173	0.0462701	6.2452
Schaefer100Subcortical	poly2	pearson	all	1	inverted	std	0.113685	0.0949091	0.103502	0.152894	0.106144	0.146737	0.0906536	0.128139	0.142004	0.19065	0.172785	0.0879171	0.189224	0.134644	0.126027	0.113045	0.104842	0.106787	0.135116	0.245133	0.0761748	0.161301	0.082573	0.130278	0.286957
Schaefer100Subcortical	poly2	pearson	all	1	inverted	min	-0.218021	-0.2164	-0.208396	-0.00852324	-0.177867	0.0850772	-0.291002	-0.213541	0.0781716	0.0124154	0.0753095	-0.259357	0.0936292	-0.317527	-0.166811	-0.022702	-0.012906	0.0663753	-0.0451379	0.145772	-0.0267871	0.11205	-0.0809468	-0.077376	0.185748
Schaefer100Subcortical	poly2	pearson	all	1	inverted	max	0.316002	0.344584	0.325916	0.824494	0.354565	0.854454	0.30725	0.428777	0.762265	1.15938	0.96277	0.334276	0.943918	0.511228	0.530121	0.546525	0.487613	0.664864	0.757015	1.34683	0.415762	0.988042	0.332849	0.553343	1.86746
Schaefer100Subcortical	poly2	pearson	all	1	inverted	p	0.925	0.642	0.786	0.172	0.642	0.018	0.998	0.643	0.302	0.004	0.077	0.999	0.003	0.895	0.525	0.116	0.367	0.232	0.502	0.001	0.714	0.001	0.281	0.409	0.001
Schaefer100Subcortical	poly2	pearson	all	1	inverted	pz	0.895698	0.66265	0.797604	0.248444	0.665438	0.00204627	0.998867	0.657805	0.361415	0.00525498	0.033928	0.999149	0.00200802	0.875415	0.598174	0.110965	0.412632	0.295457	0.583969	1.17539e-05	0.715857	0.00248998	0.334549	0.481538	2.07443e-10
Schaefer100Subcortical	poly2	pearson	all	1	inverted	pmeff	1	0.9997	0.999995	0.774774	0.9997	0.133641	1	0.999707	0.941548	0.0311588	0.468908	1	0.0234497	1	0.997204	0.622349	0.97299	0.875662	0.995938	0.00787063	0.999949	0.00787063	0.926129	0.984295	0.00787063
Schaefer100Subcortical	poly2	pearson	all	1	delta	mean	0.323666	0.240285	0.29134	0.0897011	0.349187	-0.244141	0.317756	0.0187356	0.12906	-0.0462465	0.0472785	0.264147	-0.0518368	0.241663	0.304692	-0.246228	0.264583	0.0297778	-0.0952989	-0.588182	0.106178	-0.213435	0.0382577	0.0855562	-0.486967
Schaefer100Subcortical	poly2	pearson	all	1	delta	std	0.1514	0.128166	0.172442	0.164568	0.188326	0.200145	0.180414	0.169233	0.187558	0.211628	0.2018	0.127573	0.190644	0.170319	0.19073	0.160467	0.172784	0.156463	0.161523	0.268821	0.141753	0.198167	0.11608	0.170075	0.274721
Schaefer100Subcortical	poly2	pearson	all	1	delta	min	-0.0738886	-0.219026	-0.195845	-0.425117	-0.0811996	-0.850422	-0.187235	-0.281273	-0.354082	-0.767096	-0.590157	-0.219505	-0.561135	-0.291663	-0.426773	-0.655593	-0.149617	-0.549983	-0.665087	-1.31734	-0.264837	-0.801651	-0.228669	-0.423386	-1.50294
Schaefer100Subcortical	poly2	pearson	all	1	delta	max	0.716842	0.597565	0.76503	0.45919	0.717151	0.236937	0.923617	0.465323	0.466026	0.533594	0.546153	0.630717	0.504522	0.620538	0.804433	0.11399	0.708058	0.342165	0.208707	0.0335356	0.441903	0.218059	0.325001	0.534964	0.273374
Schaefer100Subcortical	poly2	pearson	all	1	delta	p	0.588	0.104	0.4	0.954	0.106	0.294	0.116	0.984	0.808	0.706	0.89	0.202	0.994	0.284	0.092	0.454	0.208	0.754	0.734	0.092	0.548	0.636	0.322	0.922	0.046
Schaefer100Subcortical	poly2	pearson	all	1	delta	pmeff	0.999091	0.579915	0.982304	1	0.587264	0.936043	0.622349	1	0.999998	0.999937	1	0.831718	1	0.928529	0.533373	0.991598	0.841456	0.999985	0.999971	0.533373	0.998111	0.999658	0.953539	1	0.310591
Schaefer100Subcortical	poly2	pearson	all	2	original	mean	0.324054	0.302846	0.327427	0.313414	0.453685	0.178029	0.222954	0.110886	0.472881	0.433504	0.422255	0.177199	0.442444	0.19045	0.352677	-0.0190267	0.469228	0.293032	0.102743	0.0333576	0.22589	0.291043	0.182689	0.266908	0.403626
Schaefer100Subcortical	poly2	pearson	all	2	original	mean_rz	0.145095	1.36474	0.540059	2.06251	3.53581	0.443021	0.260876	-0.136002	1.15578	2.77654	2.77133	0.163348	2.95051	0.383115	1.81266	-0.526949	2.01779	1.09218	-0.356095	-0.958917	0.5255	1.12429	1.01313	0.846591	2.38414
Schaefer100Subcortical	poly2	pearson	all	2	original	mean_z	-0.0028129	1.29682	0.362195	1.40752	2.51031	0.257284	0.305697	-0.221816	0.910071	2.1724	2.18949	0.184125	2.40697	0.255409	1.31532	-0.602107	1.74673	0.753436	-0.515574	-0.934462	0.432023	0.908442	0.733483	0.552902	1.85864
Schaefer100Subcortical	poly2	pearson	all	2	original	std	0.107346	0.105813	0.148174	0.10355	0.13269	0.119207	0.126965	0.0824182	0.124339	0.143179	0.139972	0.0890789	0.145365	0.0863022	0.143731	0.0828068	0.115409	0.111127	0.0990206	0.101168	0.15645	0.116261	0.0840871	0.137445	0.146619
Schaefer100Subcortical	poly2	pearson	all	2	original	min	0.0690494	0.0807068	-0.0142711	0.103944	0.19779	-0.083409	-0.101319	-0.106058	0.257064	0.165897	0.140531	-0.0386039	0.181901	-0.0126607	0.0246228	-0.20422	0.149728	0.0613654	-0.146559	-0.333945	-0.123242	0.0920421	-0.0122431	-0.0394346	0.13642
Schaefer100Subcortical	poly2	pearson	all	2	original	max	0.632951	0.669548	0.716481	0.617391	0.804234	0.498361	0.656047	0.351735	0.804925	0.865104	0.816006	0.396946	0.866794	0.490033	0.90855	0.144551	0.781572	0.659835	0.354712	0.293119	0.796867	0.578136	0.395593	0.655951	0.817427
Schaefer100Subcortical	poly2	pearson	all	2	original	p	0.445	0.105	0.313	0.096	0.024	0.324	0.389	0.562	0.161	0.037	0.038	0.437	0.019	0.363	0.102	0.727	0.063	0.193	0.642	0.859	0.279	0.155	0.201	0.237	0.061
Schaefer100Subcortical	poly2	pearson	all	2	original	pz	0.501123	0.0972348	0.358535	0.0795316	0.00600979	0.39843	0.379859	0.587815	0.181272	0.014872	0.0142409	0.426922	0.00801628	0.399154	0.0940913	0.726549	0.0402659	0.225481	0.697014	0.825088	0.332784	0.181702	0.23152	0.290071	0.0314729
Schaefer100Subcortical	poly2	pearson	all	2	original	pmeff	0.99044	0.583603	0.94844	0.549363	0.174577	0.954611	0.979573	0.998526	0.750031	0.257522	0.26359	0.989296	0.140584	0.971612	0.572452	0.999965	0.401858	0.816133	0.9997	1	0.924491	0.735559	0.830045	0.881913	0.3917
Schaefer100Subcortical	poly2	pearson	all	2	original	null_count	1000	1000	1000	1000	1000	1000	1000	1000	1000	1000	1000	1000	1000	1000	1000	1000	1000	1000	1000	1000	1000	1000	1000	1000	1000
Schaefer100Subcortical	poly2	pearson	all	2	original	null_mean	0.324788	0.114685	0.237975	0.164834	0.154674	0.152964	0.197372	0.139502	0.290061	0.194722	0.194545	0.163445	0.187316	0.149174	0.102826	0.0606795	0.146458	0.217611	0.221403	0.136131	0.184977	0.187116	0.0855768	0.202415	0.207139
Schaefer100Subcortical	poly2	pearson	all	2	original	null_std	0.260744	0.145094	0.246973	0.105561	0.119113	0.0974211	0.0836825	0.12901	0.200885	0.109917	0.104002	0.0746972	0.105996	0.161609	0.189955	0.132379	0.184785	0.100103	0.230152	0.109981	0.0947015	0.114401	0.132399	0.116643	0.105716
Schaefer100Subcortical	poly2	pearson	all	2	original	null_mad	0.160464	0.0967436	0.159803	0.0528378	0.060978	0.049037	0.0576491	0.0840076	0.122363	0.0632037	0.0602846	0.0465579	0.0610335	0.0959984	0.106235	0.0766261	0.116348	0.0540642	0.142153	0.0604598	0.05561	0.0702065	0.0782996	0.0661401	0.0616839
Schaefer100Subcortical	poly2	pearson	all	2	original	null_min	-0.318762	-0.261627	-0.2502	-0.117213	-0.100908	-0.141517	-0.133178	-0.177607	-0.215692	-0.0768929	-0.0429214	-0.0594018	-0.0954707	-0.373156	-0.278079	-0.418315	-0.28277	-0.0585948	-0.200857	-0.125341	-0.121391	-0.110389	-0.225482	-0.0846613	-0.0299386
Schaefer100Subcortical	poly2	pearson	all	2	original	null_1%	-0.127948	-0.180945	-0.170209	-0.0439276	-0.0614919	-0.0464871	0.00807128	-0.110915	-0.0637153	-0.0186735	0.0146091	-0.0180501	-0.0314205	-0.174677	-0.205454	-0.194762	-0.191443	0.00158416	-0.143771	-0.0618943	-0.00743791	-0.0214428	-0.153672	-0.0227752	0.0196797
Schaefer100Subcortical	poly2	pearson	all	2	original	null_2.5%	-0.0739436	-0.139582	-0.132346	-0.0119484	-0.0284366	-0.0156374	0.0416731	-0.0894203	-0.020172	0.014463	0.0334103	0.0116255	0.015183	-0.119552	-0.173541	-0.152133	-0.143555	0.0458853	-0.109173	-0.0282178	0.0194188	0.00150726	-0.11766	0.0107938	0.0388335
Schaefer100Subcortical	poly2	pearson	all	2	original	null_5%	-0.0315032	-0.0971545	-0.103807	0.0188485	0.00230296	0.0078526	0.0636158	-0.0589963	0.0138298	0.0332292	0.0502103	0.0328876	0.0329732	-0.0866805	-0.140201	-0.124369	-0.11079	0.0740596	-0.0710561	-0.00447322	0.0401616	0.0242012	-0.09209	0.0416762	0.0591489
Schaefer100Subcortical	poly2	pearson	all	2	original	null_10%	0.0329315	-0.0596537	-0.0420354	0.0526721	0.0336274	0.0421129	0.089416	-0.0169899	0.0668225	0.0685754	0.0765018	0.0646447	0.0641509	-0.0346065	-0.0898882	-0.0880943	-0.0608537	0.103742	-0.0319138	0.016578	0.0722697	0.0558133	-0.0591098	0.0770925	0.0842183
Schaefer100Subcortical	poly2	pearson	all	2	original	null_25%	0.143673	0.0101637	0.0525547	0.101653	0.0768666	0.0965581	0.13838	0.0503391	0.149043	0.121972	0.122751	0.1171	0.119514	0.0438876	-0.025936	-0.027737	0.0166222	0.156775	0.0553028	0.0627755	0.121615	0.106681	-0.00626566	0.12225	0.135282
Schaefer100Subcortical	poly2	pearson	all	2	original	null_50%	0.289535	0.107099	0.199474	0.151843	0.134026	0.14582	0.200657	0.127825	0.263205	0.173327	0.174559	0.165923	0.175457	0.135922	0.0671764	0.0408378	0.121166	0.205488	0.177792	0.119313	0.182564	0.174018	0.065078	0.183892	0.185591
Schaefer100Subcortical	poly2	pearson	all	2	original	null_75%	0.468767	0.200025	0.387869	0.207882	0.198931	0.194347	0.254451	0.220886	0.394995	0.257638	0.247323	0.209939	0.239911	0.236884	0.195461	0.128366	0.251345	0.265265	0.357281	0.184421	0.234069	0.248037	0.152836	0.255933	0.266627
Schaefer100Subcortical	poly2	pearson	all	2	original	null_90%	0.644036	0.308061	0.581873	0.305438	0.361003	0.268684	0.302196	0.307967	0.556213	0.355271	0.360037	0.25079	0.33229	0.342007	0.354246	0.234907	0.369653	0.34774	0.535179	0.29914	0.302343	0.347958	0.262152	0.380381	0.362193
Schaefer100Subcortical	poly2	pearson	all	2	original	null_95%	0.804919	0.376265	0.676614	0.41237	0.430788	0.361703	0.335079	0.373285	0.683146	0.411735	0.409807	0.281701	0.40379	0.407859	0.445677	0.296724	0.50166	0.42021	0.661041	0.360571	0.364812	0.417792	0.337611	0.446869	0.412446
Schaefer100Subcortical	poly2	pearson	all	2	original	null_97.5%	0.945823	0.428047	0.794928	0.44652	0.452509	0.417378	0.363536	0.420872	0.792935	0.443666	0.440092	0.306612	0.437211	0.488276	0.576009	0.387954	0.59701	0.469875	0.791627	0.410486	0.412398	0.477232	0.404344	0.473297	0.45276
Schaefer100Subcortical	poly2	pearson	all	2	original	null_99%	1.14486	0.50223	0.890431	0.47838	0.472862	0.453575	0.390588	0.457578	0.881551	0.467424	0.459381	0.338918	0.466171	0.66658	0.71108	0.430735	0.673602	0.504333	0.886046	0.456316	0.459781	0.50099	0.48555	0.488934	0.48191
Schaefer100Subcortical	poly2	pearson	all	2	original	null_max	1.57175	0.745729	1.43857	0.530909	0.522856	0.497999	0.416622	0.710601	1.20397	0.512095	0.488429	0.480343	0.510271	0.947405	1.12816	0.743193	1.09069	0.582541	1.14028	0.555372	0.518514	0.52001	0.709184	0.53154	0.508028
Schaefer100Subcortical	poly2	pearson	all	2	inverted	mean	3.39255e-05	0.0589242	0.0297514	0.249401	0.108459	0.465344	-0.0554126	0.111726	0.375811	0.443488	0.391621	-0.0669711	0.500322	-0.0283059	0.0414674	0.226073	0.191299	0.274568	0.170893	0.659828	0.138638	0.506024	0.159471	0.238616	0.856579
Schaefer100Subcortical	poly2	pearson	all	2	inverted	mean_rz	-1.21689	-0.335873	-0.716359	1.24536	-0.28281	4.39496	-2.99599	-0.129256	0.62071	2.88308	2.42859	-3.37397	3.59013	-1.15388	-0.163228	1.63051	0.406577	0.861829	-0.0327347	6.03	-0.532777	3.18967	0.813121	0.558071	7.33701
Schaefer100Subcortical	poly2	pearson	all	2	inverted	mean_z	-1.24549	-0.384311	-0.843104	0.801117	-0.387994	3.20649	-3.02076	-0.215303	0.426861	2.26322	1.89494	-3.08467	2.95301	-1.09821	-0.323014	1.2494	0.242665	0.568986	-0.219465	4.76169	-0.489316	2.78763	0.558117	0.31035	6.14328
Schaefer100Subcortical	poly2	pearson	all	2	inverted	std	0.0947523	0.0946348	0.114211	0.153359	0.108031	0.169218	0.0986433	0.147986	0.152019	0.199071	0.169006	0.0759722	0.166876	0.127586	0.117681	0.104565	0.107223	0.112659	0.135118	0.244406	0.0686685	0.161064	0.0920068	0.132099	0.274879
Schaefer100Subcortical	poly2	pearson	all	2	inverted	min	-0.156925	-0.133977	-0.258333	-0.0214374	-0.125968	0.0893508	-0.281956	-0.32108	0.0778911	0.0137782	-0.0047398	-0.230298	0.170911	-0.274551	-0.245362	0.00437479	-0.0213531	0.0701809	-0.134043	-0.0542645	-0.0403118	0.167476	-0.0404571	-0.0506168	0.250652
Schaefer100Subcortical	poly2	pearson	all	2	inverted	max	0.30699	0.285241	0.401105	0.766201	0.498555	1.06364	0.192283	0.650529	0.779261	1.12197	0.861863	0.125728	1.06972	0.36019	0.45901	0.601484	0.54815	0.693761	0.606898	1.56291	0.292083	0.867556	0.484457	0.603448	1.892
Schaefer100Subcortical	poly2	pearson	all	2	inverted	p	0.923	0.631	0.794	0.133	0.623	0.007	0.997	0.559	0.287	0.026	0.072	0.999	0.003	0.892	0.568	0.111	0.353	0.227	0.509	0.001	0.68	0.004	0.237	0.282	0.001
Schaefer100Subcortical	poly2	pearson	all	2	inverted	pz	0.893639	0.649697	0.800533	0.211416	0.651061	0.000668086	0.998746	0.585276	0.334663	0.0117762	0.0289873	0.998986	0.00156594	0.864062	0.626719	0.105646	0.404085	0.284586	0.586899	9.4862e-07	0.687778	0.00264337	0.288287	0.378088	3.96427e-10
Schaefer100Subcortical	poly2	pearson	all	2	inverted	pmeff	1	0.999619	0.999996	0.676044	0.999549	0.0539682	1	0.998445	0.93086	0.187841	0.445757	1	0.0234497	1	0.998678	0.605147	0.967896	0.869123	0.996367	0.00787063	0.999876	0.0311588	0.881913	0.926937	0.00787063
Schaefer100Subcortical	poly2	pearson	all	2	delta	mean	0.32402	0.243922	0.297676	0.064013	0.345226	-0.287315	0.278366	-0.00084028	0.0970695	-0.00998318	0.0306335	0.24417	-0.0578781	0.218756	0.311209	-0.2451	0.27793	0.0184639	-0.06815	-0.62647	0.0872521	-0.214981	0.0232182	0.0282921	-0.452953
Schaefer100Subcortical	poly2	pearson	all	2	delta	std	0.132311	0.151635	0.174709	0.177198	0.175281	0.214471	0.164904	0.166957	0.20718	0.219011	0.180886	0.117612	0.178939	0.160249	0.187151	0.15052	0.165937	0.145998	0.161527	0.282796	0.170431	0.194307	0.123435	0.166567	0.270142
Schaefer100Subcortical	poly2	pearson	all	2	delta	min	-0.0310527	-0.147167	-0.12293	-0.582696	-0.0780041	-1.14705	-0.10702	-0.47889	-0.522197	-0.638828	-0.404466	-0.0453235	-0.575753	-0.178779	-0.0453744	-0.633605	-0.231848	-0.522243	-0.57529	-1.78087	-0.407592	-0.647698	-0.352326	-0.396676	-1.44389
Schaefer100Subcortical	poly2	pearson	all	2	delta	max	0.667094	0.740246	0.717744	0.390008	0.792463	0.0680097	0.704556	0.434252	0.597945	0.598251	0.433672	0.459336	0.375186	0.57334	1.02748	0.0712581	0.713267	0.445192	0.245979	0.148798	0.604215	0.187891	0.308089	0.422423	0.105766
Schaefer100Subcortical	poly2	pearson	all	2	delta	p	0.572	0.1	0.388	0.948	0.074	0.202	0.152	0.882	0.922	0.86	0.836	0.23	0.99	0.328	0.09	0.424	0.178	0.774	0.804	0.074	0.612	0.62	0.354	0.736	0.058
Schaefer100Subcortical	poly2	pearson	all	2	delta	pmeff	0.998772	0.564873	0.979308	1	0.455121	0.831718	0.728053	1	1	1	0.999999	0.873081	1	0.956689	0.525194	0.987181	0.787346	0.999992	0.999997	0.455121	0.999434	0.99952	0.968286	0.999973	0.376181
Schaefer200	auc	pearson	all	1	original	mean	0.0171075	0.0232271	0.0183089	0.015782	0.00539706	0.0363709	0.0205182	0.0122977	0.0208165	0.0105138	0.0181118	0.0277328	0.00923145	0.0150025	0.0114194	0.00992483	0.0456335	0.0019017	0.0272322	0.0255443	0.0741711	0.00580853	0.0148038	0.0544949	0.0178744
Schaefer200	auc	pearson	all	1	original	mean_rz	-0.725409	0.515269	0.76015	-0.494371	-0.517488	0.962718	0.267228	-0.308252	0.588987	-0.426471	-0.645204	0.714794	-1.07311	-0.792782	-0.0760566	0.145161	2.12825	-0.599007	1.36442	-0.0868929	5.78582	-0.47901	0.630322	2.72981	-0.0788892
Schaefer200	auc	pearson	all	1	original	mean_z	-0.910562	0.297607	0.393134	-0.713268	-0.693376	0.655678	0.0342767	-0.47291	0.365311	-0.58171	-0.886373	0.375748	-1.19356	-0.915024	-0.283867	-0.124122	1.85402	-0.798346	1.01457	-0.281464	4.22816	-0.632599	0.271138	2.18951	-0.274338
Schaefer200	auc	pearson	all	1	original	std	0.0105345	0.00751377	0.0105034	0.0108874	0.00758628	0.0107998	0.00819495	0.00946793	0.00637765	0.00689623	0.0101925	0.00914403	0.00798713	0.0095	0.00706793	0.00525722	0.0121823	0.00462728	0.00874688	0.0136467	0.0204586	0.00497757	0.00532105	0.0144967	0.0077105
Schaefer200	auc	pearson	all	1	original	min	0.000382001	0.00556756	-0.00478985	-0.00986379	-0.0213081	0.0120484	0.00326321	-0.00894152	0.00272593	-0.00388383	0.00163371	0.0121934	-0.0046999	-0.00219644	-0.0102741	-0.00495257	0.0154257	-0.0116506	0.00602395	-0.00420991	0.0274043	-0.00359072	-0.000906783	0.0254033	0.00394378
Schaefer200	auc	pearson	all	1	original	max	0.055793	0.04179	0.0460505	0.0533224	0.0301298	0.0662326	0.0487191	0.0398609	0.0381772	0.030189	0.0517543	0.055283	0.0349241	0.0454728	0.0330193	0.0221829	0.0792471	0.0139849	0.0496633	0.0668108	0.129082	0.0189474	0.032668	0.0933722	0.0430576
Schaefer200	auc	pearson	all	1	original	p	0.821	0.329	0.286	0.695	0.7	0.215	0.396	0.613	0.305	0.669	0.798	0.289	0.926	0.821	0.531	0.444	0.061	0.758	0.166	0.536	0.001	0.68	0.316	0.038	0.518
Schaefer200	auc	pearson	all	1	original	pz	0.818857	0.382945	0.347038	0.76227	0.756072	0.25591	0.486321	0.681946	0.357371	0.719717	0.812411	0.353482	0.883791	0.820031	0.611798	0.549415	0.0318017	0.787781	0.155033	0.610877	1.16704e-05	0.736606	0.39309	0.0142401	0.60814
Schaefer200	auc	pearson	all	1	original	pmeff	1	0.968618	0.946209	0.999966	0.999971	0.877564	0.987402	0.999735	0.957431	0.999932	0.999999	0.948138	1	1	0.998597	0.993858	0.420769	0.999995	0.792962	0.998721	0.0086426	0.999949	0.962934	0.285454	0.998221
Schaefer200	auc	pearson	all	1	original	null_count	1000	1000	1000	1000	1000	1000	1000	1000	1000	1000	1000	1000	1000	1000	1000	1000	1000	1000	1000	1000	1000	1000	1000	1000	1000
Schaefer200	auc	pearson	all	1	original	null_mean	0.0336169	0.0193731	0.013591	0.0272232	0.0139074	0.0255271	0.0200301	0.0187138	0.0164841	0.0188033	0.0343237	0.022271	0.0284066	0.0305396	0.0148758	0.0113628	0.0204827	0.0115901	0.0148806	0.0301426	0.0160022	0.0131883	0.0116278	0.0221851	0.0217619
Schaefer200	auc	pearson	all	1	original	null_std	0.018131	0.01295	0.0120009	0.0160405	0.0122738	0.0165382	0.0142386	0.0135671	0.0118596	0.0142501	0.0182902	0.0145359	0.0160656	0.01698	0.012176	0.0115854	0.0135655	0.0121356	0.0121741	0.0163372	0.0137575	0.0116658	0.0117133	0.0147566	0.0141707
Schaefer200	auc	pearson	all	1	original	null_mad	0.0116875	0.008265	0.00683309	0.0112144	0.00800556	0.0099549	0.00876296	0.00880642	0.00748581	0.00898796	0.0124443	0.00859233	0.00998014	0.0105254	0.00748116	0.00602162	0.00879149	0.0074887	0.0076272	0.0113135	0.00717069	0.00710563	0.00671647	0.00885449	0.00918405
Schaefer200	auc	pearson	all	1	original	null_min	0.00216198	-0.00206416	-0.00625248	-0.000456366	-0.00798502	-0.00596112	-0.00527653	-0.003653	-0.0029517	-0.00737985	0.00146997	-0.00265927	0.000679274	0.000881644	-0.00597961	-0.00597434	-0.00485769	-0.00714398	-0.00563461	0.00285823	-0.00565624	-0.0067292	-0.00752832	-0.00451889	-0.00409007
Schaefer200	auc	pearson	all	1	original	null_1%	0.0067548	0.000914285	-0.0036559	0.00343408	-0.00495308	0.00114555	-0.00154005	-0.00151581	-0.00153773	-0.00364275	0.00655648	0.000140516	0.00366112	0.00572602	-0.0029234	-0.00352089	-0.000672939	-0.00480525	-0.00287855	0.00479414	-0.00227795	-0.00390265	-0.00425663	-0.000657079	0.000313834
Schaefer200	auc	pearson	all	1	original	null_2.5%	0.00872075	0.00202669	-0.00214644	0.0058648	-0.00278584	0.00372494	0.000596449	7.98513e-05	0.000105154	-0.00130004	0.00880278	0.00241501	0.00571295	0.00711016	-0.00129813	-0.00271777	0.000882114	-0.00400304	-0.00129356	0.0067718	-0.0010706	-0.00299955	-0.00331494	0.0015791	0.00153491
Schaefer200	auc	pearson	all	1	original	null_5%	0.0111087	0.00310219	-0.000688105	0.00717071	-0.00130151	0.00556771	0.00235887	0.0015923	0.00183873	0.000359542	0.0109399	0.00400162	0.00713085	0.00878433	0.000300392	-0.00180432	0.00276614	-0.00245163	0.000340559	0.00866763	0.00033343	-0.00176857	-0.00203069	0.00346362	0.0033325
Schaefer200	auc	pearson	all	1	original	null_10%	0.0135854	0.00493381	0.00106709	0.00930497	0.000673364	0.00752936	0.00481326	0.00364607	0.00349317	0.00263362	0.0136082	0.00654576	0.0106739	0.0112055	0.00218498	-0.000388667	0.00505636	-0.00108997	0.00187471	0.011455	0.00224271	0.000291653	-0.000294829	0.00579198	0.00598562
Schaefer200	auc	pearson	all	1	original	null_25%	0.0194837	0.00968646	0.00481544	0.0143207	0.00430921	0.0133604	0.00943699	0.00814975	0.007395	0.00807694	0.0198172	0.0116667	0.0165184	0.0178239	0.00593467	0.00322089	0.0101617	0.00215779	0.00560142	0.0171161	0.00613661	0.00434936	0.00311577	0.0111437	0.0104956
Schaefer200	auc	pearson	all	1	original	null_50%	0.0296773	0.0169131	0.0106081	0.0240016	0.0115391	0.022162	0.0170464	0.0163224	0.0142797	0.0161968	0.0300157	0.0186271	0.0251098	0.0273739	0.012263	0.00862889	0.0178933	0.00855232	0.0118032	0.0270018	0.0126604	0.0108548	0.00852712	0.0186589	0.0189485
Schaefer200	auc	pearson	all	1	original	null_75%	0.0448559	0.0268045	0.0196546	0.0375821	0.0210136	0.0335608	0.0281234	0.0260531	0.0228943	0.0265768	0.0471095	0.03089	0.037723	0.0399331	0.0214075	0.0162329	0.0289275	0.0183901	0.0226738	0.041356	0.0216448	0.0198991	0.0171726	0.0306802	0.0305299
Schaefer200	auc	pearson	all	1	original	null_90%	0.0612792	0.0370726	0.0312771	0.0486114	0.0313198	0.0479948	0.0399104	0.0374383	0.0331415	0.039504	0.0614941	0.0435065	0.051842	0.0542195	0.0311491	0.0270162	0.0398192	0.0290844	0.0328092	0.0538757	0.0352568	0.0298325	0.0285853	0.044169	0.0428499
Schaefer200	auc	pearson	all	1	original	null_95%	0.067125	0.043836	0.03793	0.0572067	0.0372489	0.0584492	0.0490145	0.0451569	0.0400948	0.0460085	0.0692497	0.050822	0.0580541	0.0653387	0.0391947	0.0351726	0.0469947	0.0338672	0.0381062	0.0606753	0.0443713	0.0356397	0.0353532	0.052171	0.0497139
Schaefer200	auc	pearson	all	1	original	null_97.5%	0.0729553	0.0504244	0.0421538	0.0655423	0.0415039	0.0667144	0.054018	0.0515033	0.0447599	0.0541663	0.0743311	0.055479	0.0641407	0.0727288	0.0466144	0.0436007	0.0534208	0.0414254	0.0441287	0.0657042	0.0512094	0.0422475	0.0414484	0.056749	0.0542413
Schaefer200	auc	pearson	all	1	original	null_99%	0.0816681	0.0566279	0.0515868	0.0726311	0.0509214	0.0745525	0.0608033	0.0595854	0.0508787	0.0590087	0.0787174	0.0616548	0.0721479	0.0802001	0.053657	0.0496747	0.0561825	0.048669	0.0486553	0.0715302	0.0615397	0.0454364	0.048053	0.0611999	0.06014
Schaefer200	auc	pearson	all	1	original	null_max	0.0916886	0.0744143	0.0673689	0.0854184	0.0630527	0.0995176	0.073012	0.075823	0.0719758	0.0679341	0.093033	0.074387	0.0960508	0.0890178	0.0743238	0.0698651	0.0681765	0.062108	0.061021	0.0942622	0.0742072	0.054062	0.0627481	0.0731154	0.0685707
Schaefer200	auc	pearson	all	1	inverted	mean	0.0628386	0.0296594	0.0696606	0.0698519	0.0553746	0.0345446	0.0269713	0.0700919	0.0234895	0.0597964	0.0532244	0.0138017	0.0686384	0.092309	0.0504586	0.0166111	0.0396729	0.045815	0.0375372	0.0992657	-0.00520213	0.0373521	0.0511622	0.0194492	0.071349
Schaefer200	auc	pearson	all	1	inverted	mean_rz	1.91374	1.0402	5.82904	2.75766	3.69326	0.83898	0.763928	4.11825	0.829827	3.27189	1.25793	-0.378789	2.94181	4.16117	3.44366	0.894103	1.67095	3.35616	2.27571	4.30826	-1.68019	2.51521	4.28156	0.0602068	3.84837
Schaefer200	auc	pearson	all	1	inverted	mean_z	1.6117	0.794311	4.67213	2.65756	3.37852	0.545251	0.487489	3.78695	0.590695	2.8767	1.03338	-0.582645	2.50422	3.63777	2.92237	0.453011	1.41463	2.8202	1.86104	4.23101	-1.54129	2.07133	3.37517	-0.185401	3.49927
Schaefer200	auc	pearson	all	1	inverted	std	0.01337	0.0104538	0.0187947	0.0179438	0.0156541	0.00860142	0.0102432	0.0145615	0.00763392	0.0152544	0.0142038	0.0064832	0.0172569	0.0205741	0.0133411	0.00643185	0.010985	0.0148787	0.0113509	0.0210559	0.00602116	0.0114598	0.0146313	0.0078868	0.0176211
Schaefer200	auc	pearson	all	1	inverted	min	0.035401	0.00851923	0.028056	0.0328086	0.0217183	0.0103928	0.00906209	0.0388534	0.00698306	0.022983	0.0263744	-0.000624569	0.0274605	0.042374	0.0182085	0.00474719	0.0155696	0.0178339	0.0176639	0.0551574	-0.0222068	0.0134228	0.0228315	0.00215529	0.0268636
Schaefer200	auc	pearson	all	1	inverted	max	0.0991259	0.0606127	0.122862	0.120275	0.095882	0.0554338	0.0669244	0.111067	0.043732	0.098125	0.0989677	0.0316698	0.113876	0.147874	0.0887338	0.0328427	0.0765101	0.0818228	0.0763897	0.164543	0.00869729	0.0672601	0.0878729	0.0400943	0.112661
Schaefer200	auc	pearson	all	1	inverted	p	0.083	0.195	0.001	0.013	0.005	0.235	0.266	0.001	0.238	0.008	0.184	0.661	0.015	0.001	0.014	0.239	0.103	0.017	0.053	0.001	0.999	0.042	0.007	0.48	0.001
Schaefer200	auc	pearson	all	1	inverted	pz	0.0534264	0.213392	1.47356e-06	0.0039199	0.000362157	0.292697	0.31287	7.5674e-05	0.277263	0.00200015	0.150593	0.720032	0.00611442	0.000136538	0.00172875	0.325189	0.0784844	0.00238916	0.0313038	1.15231e-05	0.938471	0.0191158	0.000366597	0.573579	0.000231744
Schaefer200	auc	pearson	all	1	inverted	pmeff	0.528455	0.847699	0.0086426	0.107318	0.0425559	0.902126	0.93164	0.0086426	0.905406	0.0673131	0.828668	0.999916	0.12289	0.0086426	0.115135	0.906478	0.610564	0.138221	0.376528	0.0086426	1	0.310823	0.0591243	0.996564	0.0086426
Schaefer200	auc	pearson	all	1	delta	mean	-0.0457311	-0.00643232	-0.0513517	-0.0540699	-0.0499776	0.00182627	-0.00645312	-0.0577942	-0.00267296	-0.0492826	-0.0351126	0.0139311	-0.059407	-0.0773065	-0.0390391	-0.0066863	0.00596054	-0.0439133	-0.010305	-0.0737214	0.0793732	-0.0315436	-0.0363584	0.0350457	-0.0534746
Schaefer200	auc	pearson	all	1	delta	mean_rz	-1.68153	0.0270618	-2.12893	-2.16728	-1.94708	-0.0273033	-0.328814	-2.54056	-0.036646	-1.63392	-1.21035	0.554611	-1.67989	-2.4214	-1.50012	-0.0153933	0.445875	-1.56402	-0.388848	-2.68809	3.53795	-1.27555	-1.3316	1.28039	-1.62012
Schaefer200	auc	pearson	all	1	delta	mean_z	-1.81515	0.114257	-2.04365	-2.15025	-1.8939	-0.0295848	-0.400591	-2.49426	-0.0256841	-1.69699	-1.30336	0.512995	-1.8775	-2.56068	-1.41052	-0.0287039	0.497559	-1.5082	-0.434609	-2.84379	3.43149	-1.25175	-1.31987	1.21083	-1.79932
Schaefer200	auc	pearson	all	1	delta	std	0.0159095	0.0154464	0.0221641	0.0204638	0.0185824	0.0150175	0.013537	0.0174529	0.0103624	0.0169929	0.0151613	0.0105846	0.0181316	0.0217444	0.0180409	0.00981912	0.0133683	0.0172708	0.0143922	0.0241548	0.0240197	0.0129019	0.0168598	0.0162318	0.0190525
Schaefer200	auc	pearson	all	1	delta	min	-0.0881542	-0.0501412	-0.121309	-0.119527	-0.114969	-0.0324653	-0.0433479	-0.112183	-0.0255076	-0.0897488	-0.079933	-0.00845694	-0.114142	-0.142136	-0.0935113	-0.0291055	-0.0242352	-0.0851532	-0.0511164	-0.14318	0.0247447	-0.0671368	-0.0782028	-0.00652213	-0.0977182
Schaefer200	auc	pearson	all	1	delta	max	-0.00524369	0.0270331	-0.00558472	-0.0123057	-0.00842543	0.0558398	0.0362069	-0.0177071	0.0174975	-0.0137016	-0.00243647	0.0436385	-0.0156672	-0.032656	0.00911753	0.0139272	0.0372415	-0.00553705	0.0202547	-0.0265753	0.151289	0.0024899	-0.00334384	0.0857616	-0.011536
Schaefer200	auc	pearson	all	1	delta	p	0.058	0.982	0.04	0.03	0.078	0.984	0.718	0.01	0.986	0.092	0.204	0.606	0.046	0.002	0.182	0.994	0.686	0.148	0.702	0.006	0.001	0.212	0.212	0.25	0.07
Schaefer200	auc	pearson	all	1	delta	pmeff	0.404516	1	0.29824	0.232225	0.505676	1	0.999983	0.0835016	1	0.567127	0.861854	0.999691	0.335392	0.017219	0.82499	1	0.999957	0.750824	0.999973	0.0508721	0.0086426	0.873445	0.873445	0.917576	0.467201
Schaefer200	auc	pearson	all	1	delta	null_count	1000	1000	1000	1000	1000	1000	1000	1000	1000	1000	1000	1000	1000	1000	1000	1000	1000	1000	1000	1000	1000	1000	1000	1000	1000
Schaefer200	auc	pearson	all	1	delta	null_mean	0.00818243	-0.00938471	-0.00398805	0.004585	-0.00434574	0.00265111	0.00289348	0.00116063	-0.00215252	-0.00513002	0.00646842	0.000327611	-0.00318138	0.00017151	-0.00575818	-0.00607905	-0.00718238	-0.00805359	-0.000607811	0.00556291	0.00349897	-0.00379902	-0.00625964	0.00354191	-0.00538252
Schaefer200	auc	pearson	all	1	delta	null_std	0.0297019	0.0258398	0.023176	0.0272782	0.0240941	0.0278807	0.023332	0.0236362	0.0202633	0.0260182	0.031903	0.0265179	0.029947	0.0302568	0.0235948	0.0211556	0.0264148	0.0237764	0.0223124	0.0278798	0.0221111	0.0221647	0.0228044	0.0260184	0.026728
Schaefer200	auc	pearson	all	1	delta	null_mad	0.0207214	0.0168151	0.0154592	0.01873	0.0161797	0.0183809	0.0167768	0.0159796	0.0138698	0.0185331	0.0236842	0.0174571	0.0230631	0.0214041	0.0153709	0.0134079	0.0196412	0.0160131	0.0159338	0.0201602	0.014714	0.0149842	0.0154141	0.0170943	0.0203042
Schaefer200	auc	pearson	all	1	delta	null_min	-0.0829539	-0.089991	-0.0708173	-0.0671368	-0.0795674	-0.0738245	-0.0556061	-0.0680289	-0.0636117	-0.0837791	-0.0873968	-0.0815232	-0.0815639	-0.0782248	-0.0756011	-0.0831292	-0.0777759	-0.0761405	-0.06497	-0.0873088	-0.0585053	-0.0664033	-0.0680341	-0.0817265	-0.0832409
Schaefer200	auc	pearson	all	1	delta	null_1%	-0.0561514	-0.077758	-0.0563293	-0.0580792	-0.0611844	-0.0591948	-0.0445082	-0.0536379	-0.0491753	-0.0648793	-0.0720738	-0.0653964	-0.065638	-0.0657593	-0.0613367	-0.0582981	-0.0674867	-0.0640764	-0.0480794	-0.0582514	-0.0380731	-0.0560337	-0.0559809	-0.0654508	-0.0601635
Schaefer200	auc	pearson	all	1	delta	null_2.5%	-0.0469778	-0.0665649	-0.0493111	-0.0492929	-0.0541196	-0.0524691	-0.0379977	-0.0447093	-0.0416203	-0.0572529	-0.0543721	-0.0537013	-0.0588032	-0.05926	-0.0542544	-0.047294	-0.0596762	-0.055609	-0.0433947	-0.050219	-0.0345124	-0.0501252	-0.0507825	-0.0487472	-0.0568958
Schaefer200	auc	pearson	all	1	delta	null_5%	-0.0401743	-0.0558342	-0.0440027	-0.0414385	-0.0474638	-0.0436573	-0.0334762	-0.038754	-0.0343808	-0.0478231	-0.0438083	-0.0444636	-0.0511385	-0.0501916	-0.048148	-0.0400135	-0.0512059	-0.0481454	-0.0373524	-0.0413803	-0.0298922	-0.0413368	-0.0446079	-0.0396176	-0.0485976
Schaefer200	auc	pearson	all	1	delta	null_10%	-0.0298099	-0.0457715	-0.0354471	-0.0323289	-0.0372137	-0.0338702	-0.0266758	-0.0299735	-0.0284866	-0.0391432	-0.0355928	-0.0330744	-0.0419832	-0.0375876	-0.0376565	-0.0322503	-0.0422473	-0.0396072	-0.0305005	-0.0312048	-0.0238254	-0.0320835	-0.0371223	-0.0284869	-0.0405908
Schaefer200	auc	pearson	all	1	delta	null_25%	-0.0122659	-0.0249889	-0.0198523	-0.0139124	-0.0192638	-0.0158109	-0.0143027	-0.0144787	-0.0158253	-0.023793	-0.0175104	-0.0164344	-0.0260295	-0.0215264	-0.0203029	-0.0195487	-0.0257831	-0.0237483	-0.0162078	-0.0142612	-0.0127708	-0.018138	-0.0217253	-0.0129786	-0.0258409
Schaefer200	auc	pearson	all	1	delta	null_50%	0.00592813	-0.00710698	-0.00255698	0.00611367	-0.00327106	0.00257032	0.00172556	0.00239526	-0.0019194	-0.0043869	0.00738783	-0.000423255	-0.00196604	-0.000466441	-0.00485318	-0.0063803	-0.00702337	-0.00678196	-0.00111901	0.0066243	0.00219268	-0.00320637	-0.00592743	0.00259557	-0.00470426
Schaefer200	auc	pearson	all	1	delta	null_75%	0.0292259	0.00898989	0.0119113	0.0233823	0.0131909	0.0208522	0.0192077	0.0175425	0.0118902	0.0136043	0.0295922	0.0187892	0.01959	0.0212047	0.0104695	0.00719413	0.0136605	0.0079934	0.0157629	0.0251972	0.0164235	0.0117739	0.00933098	0.0217731	0.0138403
Schaefer200	auc	pearson	all	1	delta	null_90%	0.0480003	0.0208959	0.0254181	0.0375648	0.0254667	0.0380192	0.0342582	0.0314097	0.0237614	0.0286629	0.0478583	0.0360579	0.0357782	0.039199	0.0243825	0.0213821	0.0276043	0.0223716	0.028207	0.0414862	0.0339893	0.0248637	0.0231718	0.0386392	0.0294452
Schaefer200	auc	pearson	all	1	delta	null_95%	0.057899	0.0298279	0.0330853	0.0487443	0.0327101	0.0488365	0.0429798	0.0393679	0.0309665	0.0347826	0.058545	0.0420202	0.0436331	0.0507851	0.0321816	0.0298864	0.0342263	0.0300861	0.0361711	0.0489885	0.0438486	0.032171	0.0305195	0.0487811	0.0384633
Schaefer200	auc	pearson	all	1	delta	null_97.5%	0.0637725	0.0367917	0.0399429	0.056645	0.0389137	0.059769	0.0515911	0.0464153	0.0374574	0.0439973	0.0632501	0.0497573	0.0500305	0.057897	0.0415839	0.0388608	0.0408146	0.0354629	0.0413091	0.0561333	0.0531478	0.038494	0.0375429	0.0516556	0.046029
Schaefer200	auc	pearson	all	1	delta	null_99%	0.0744267	0.0452084	0.0481943	0.0658213	0.046438	0.0672407	0.0593648	0.054989	0.0473892	0.0502845	0.0744452	0.0568159	0.0604314	0.0695482	0.0475127	0.0447703	0.0490949	0.0442027	0.0470304	0.0660561	0.0598018	0.0434033	0.0430063	0.0556699	0.0491625
Schaefer200	auc	pearson	all	1	delta	null_max	0.0832854	0.0626806	0.0673417	0.0785406	0.0639648	0.0952874	0.0657124	0.0749793	0.0601752	0.0646644	0.0845994	0.0690015	0.087564	0.0851016	0.059646	0.0608263	0.0570274	0.0593617	0.0638981	0.0834258	0.0769659	0.055684	0.0607332	0.0688191	0.0590601
Schaefer200	auc	pearson	all	2	original	mean	0.0198716	0.0226185	0.0182709	0.017516	0.0059396	0.0389063	0.021689	0.0132958	0.0205129	0.012404	0.0205391	0.0303379	0.0119969	0.0180246	0.0116385	0.00965211	0.0485002	0.00189271	0.0295822	0.0284747	0.0746934	0.00635514	0.0153878	0.0592262	0.0204328
Schaefer200	auc	pearson	all	2	original	mean_rz	-0.594764	0.466286	0.769283	-0.426823	-0.496365	1.16332	0.40379	-0.242776	0.56504	-0.326721	-0.55736	0.967259	-0.963058	-0.644936	-0.0971382	0.136833	2.50057	-0.629754	1.63647	0.106235	6.12411	-0.451049	0.755642	3.23609	0.108147
Schaefer200	auc	pearson	all	2	original	mean_z	-0.787502	0.263922	0.412046	-0.628475	-0.679711	0.870806	0.14163	-0.406583	0.348822	-0.458463	-0.784487	0.606904	-1.07384	-0.765093	-0.286926	-0.139169	2.24948	-0.822331	1.26596	-0.0841818	4.45614	-0.605271	0.348427	2.6503	-0.0831605
Schaefer200	auc	pearson	all	2	original	std	0.0117019	0.00681646	0.0117681	0.0124438	0.00898453	0.0114488	0.00998749	0.0115564	0.00680926	0.00757186	0.0118035	0.0101421	0.00900349	0.0113163	0.0071297	0.00522938	0.0156205	0.00527944	0.0099878	0.0168855	0.0207271	0.00524588	0.00628827	0.0179786	0.00858464
Schaefer200	auc	pearson	all	2	original	min	0.000181371	0.00580979	-0.0070694	-0.00500106	-0.0141737	0.00920812	0.000920933	-0.0126971	0.0034811	-0.00476843	0.00121137	0.00781928	-0.00689217	-0.00394689	-0.00961846	-0.00321547	0.0198873	-0.0123575	0.00561145	-7.6344e-05	0.0299183	-0.00579597	-0.000724907	0.0258769	-0.000283324
Schaefer200	auc	pearson	all	2	original	max	0.0527174	0.0386617	0.0565248	0.0607268	0.0341054	0.0720463	0.058635	0.050635	0.037678	0.0350253	0.0523275	0.0606551	0.036904	0.0527016	0.0319248	0.0240281	0.0971177	0.0201183	0.0578545	0.0861311	0.128916	0.0189583	0.0385668	0.113561	0.0433604
Schaefer200	auc	pearson	all	2	original	p	0.765	0.34	0.281	0.662	0.701	0.173	0.363	0.598	0.307	0.622	0.759	0.256	0.883	0.765	0.534	0.453	0.031	0.787	0.13	0.46	0.001	0.672	0.293	0.011	0.468
Schaefer200	auc	pearson	all	2	original	pz	0.784621	0.395869	0.340077	0.735256	0.751764	0.191811	0.443658	0.657918	0.363546	0.676772	0.783738	0.271856	0.858673	0.778006	0.612971	0.555369	0.0122053	0.794673	0.10265	0.533561	4.12921e-06	0.727601	0.363694	0.00400522	0.533155
Schaefer200	auc	pearson	all	2	original	pmeff	0.999996	0.972811	0.942851	0.999918	0.999972	0.807561	0.980013	0.999632	0.958483	0.999784	0.999996	0.923124	1	0.999996	0.998673	0.994669	0.239065	0.999999	0.701269	0.995232	0.0086426	0.999937	0.950616	0.0915022	0.995811
Schaefer200	auc	pearson	all	2	original	null_count	1000	1000	1000	1000	1000	1000	1000	1000	1000	1000	1000	1000	1000	1000	1000	1000	1000	1000	1000	1000	1000	1000	1000	1000	1000
Schaefer200	auc	pearson	all	2	original	null_mean	0.0331996	0.0193871	0.0135898	0.027026	0.0138838	0.0253363	0.0197863	0.0184042	0.0165243	0.0185085	0.0339504	0.0220568	0.02799	0.0300938	0.0149928	0.0112123	0.0202549	0.0114367	0.0148597	0.0297594	0.01593	0.0131257	0.0114554	0.0220577	0.021541
Schaefer200	auc	pearson	all	2	original	null_std	0.0169244	0.0122437	0.0113606	0.0151319	0.0116876	0.0155832	0.0134342	0.0125643	0.0114345	0.0133152	0.0170955	0.0136447	0.0148933	0.0157749	0.0116906	0.0112108	0.0125564	0.0116061	0.0116295	0.0152616	0.0131871	0.011186	0.0112862	0.0140243	0.0133257
Schaefer200	auc	pearson	all	2	original	null_mad	0.0106229	0.00776927	0.00658592	0.0102754	0.00757057	0.00943686	0.00822602	0.00798464	0.00722701	0.00819369	0.0113849	0.00801761	0.00942225	0.00972306	0.00709089	0.00581796	0.00823003	0.00695499	0.00727282	0.0104416	0.00681098	0.00694471	0.006247	0.00841071	0.00908286
Schaefer200	auc	pearson	all	2	original	null_min	0.00347949	-0.00127771	-0.00554822	0.000556477	-0.0074192	-0.0046571	-0.00474108	-0.00303674	-0.00259786	-0.00634264	0.00245485	-0.0019743	0.00150009	0.00147531	-0.00526548	-0.00571282	-0.0037997	-0.00672472	-0.00509976	0.00444997	-0.00512673	-0.00637951	-0.00688874	-0.00386771	-0.00362889
Schaefer200	auc	pearson	all	2	original	null_1%	0.00701162	0.00174271	-0.00306862	0.00447073	-0.00428599	0.00169441	-0.00113867	-0.00076926	-0.000989909	-0.00312628	0.00733417	0.000951726	0.00475889	0.00669473	-0.00245059	-0.00339421	-0.000526049	-0.00427426	-0.00247911	0.00585806	-0.0018572	-0.00343084	-0.00357649	0.00020479	0.000577129
Schaefer200	auc	pearson	all	2	original	null_2.5%	0.00969186	0.00280097	-0.0018917	0.0066946	-0.00236131	0.00453645	0.0010545	0.000907542	0.000777814	-0.000802563	0.00937079	0.00279283	0.00647946	0.00813721	-0.000556335	-0.00245782	0.00148561	-0.00358076	-0.000491453	0.00756124	-0.000507764	-0.00259161	-0.00296007	0.00221832	0.00235857
Schaefer200	auc	pearson	all	2	original	null_5%	0.0117143	0.00368023	0.000132427	0.00817042	-0.000672994	0.00624329	0.00303009	0.00258194	0.00228252	0.000844219	0.0118594	0.00471137	0.00822408	0.00989066	0.000781143	-0.00152526	0.00328414	-0.00216763	0.000920473	0.00945016	0.000795299	-0.00130807	-0.00167889	0.00419868	0.00374602
Schaefer200	auc	pearson	all	2	original	null_10%	0.0146616	0.0057336	0.00150081	0.0103044	0.00124395	0.00836691	0.00557267	0.00440066	0.00397089	0.00326627	0.0146391	0.00714165	0.0115699	0.0121877	0.00296932	7.75691e-05	0.00559277	-0.000587809	0.00244108	0.0122924	0.00257461	0.000749122	4.72405e-08	0.00666042	0.00681551
Schaefer200	auc	pearson	all	2	original	null_25%	0.0202258	0.0100683	0.00537082	0.0150492	0.0048379	0.013975	0.00975528	0.00867178	0.00782281	0.00879643	0.0209455	0.0120818	0.0168938	0.0185932	0.00624352	0.00346939	0.0108673	0.00269823	0.00585119	0.0176508	0.00680663	0.0046735	0.00333064	0.0118234	0.0113564
Schaefer200	auc	pearson	all	2	original	null_50%	0.0292389	0.0172475	0.0107594	0.0240184	0.0115109	0.0226301	0.0167644	0.0161698	0.0144586	0.016373	0.029947	0.0188401	0.0254503	0.0273216	0.0126597	0.00847182	0.0179886	0.00838639	0.0119366	0.0268301	0.0128524	0.0109992	0.00838915	0.0188731	0.0189765
Schaefer200	auc	pearson	all	2	original	null_75%	0.043445	0.0263134	0.0197039	0.0367534	0.0206168	0.0328761	0.0273359	0.025377	0.0227492	0.0255513	0.0459069	0.0309067	0.0370236	0.0383881	0.021112	0.0155885	0.028082	0.017444	0.0220066	0.0398729	0.0215216	0.0194069	0.017146	0.0298454	0.0298867
Schaefer200	auc	pearson	all	2	original	null_90%	0.0589063	0.036572	0.0293587	0.0478707	0.0302222	0.0461645	0.0388708	0.0356402	0.0325111	0.0373227	0.0588264	0.0417231	0.049532	0.0518745	0.0308666	0.0263777	0.0381123	0.0286913	0.0321437	0.0517449	0.0341446	0.0294217	0.0275259	0.0434662	0.041023
Schaefer200	auc	pearson	all	2	original	null_95%	0.0652601	0.0429821	0.0361654	0.0554869	0.0361969	0.0564223	0.0473417	0.0428902	0.0387911	0.0437482	0.067004	0.048376	0.0558315	0.0622201	0.0377555	0.0338241	0.0446492	0.0329947	0.0371386	0.0573533	0.0433102	0.034773	0.0345488	0.0496787	0.0484293
Schaefer200	auc	pearson	all	2	original	null_97.5%	0.0709388	0.0477386	0.0410626	0.0622295	0.0401755	0.0649283	0.0516772	0.0494085	0.0433527	0.0516571	0.0707255	0.0543997	0.0612456	0.0680608	0.0444275	0.0427698	0.0494555	0.0403848	0.043239	0.0619945	0.0499555	0.0401191	0.0393778	0.0541211	0.0523009
Schaefer200	auc	pearson	all	2	original	null_99%	0.0779882	0.0553915	0.0494057	0.0700386	0.0497564	0.0725291	0.0587068	0.0568476	0.0492435	0.0560774	0.075943	0.058335	0.0695899	0.0778811	0.0514493	0.0493776	0.05238	0.0477596	0.0476624	0.0696179	0.0603711	0.04487	0.0468826	0.0596044	0.0583573
Schaefer200	auc	pearson	all	2	original	null_max	0.0879242	0.0711441	0.0654793	0.0812147	0.0607943	0.0952492	0.0701079	0.0733257	0.068594	0.0647532	0.0889024	0.0723399	0.0918159	0.0849894	0.0710952	0.0685047	0.0635832	0.0610829	0.0584436	0.0900837	0.0722477	0.0536361	0.0609007	0.0689113	0.0649177
Schaefer200	auc	pearson	all	2	inverted	mean	0.0605441	0.0293845	0.0669899	0.066212	0.0537103	0.0352242	0.0255502	0.0668604	0.0227248	0.0559985	0.0501256	0.0138375	0.0648219	0.0860598	0.0496189	0.0166336	0.0389304	0.0438301	0.0344963	0.094197	-0.00411166	0.0358395	0.0484982	0.0191555	0.067563
Schaefer200	auc	pearson	all	2	inverted	mean_rz	1.98769	1.05368	5.7588	2.76963	3.75971	0.900147	0.720386	4.28202	0.771479	3.2619	1.19547	-0.42085	2.81841	4.07468	3.51558	0.946209	1.71628	3.43731	2.09221	4.35165	-1.67995	2.41255	4.33059	0.0226469	3.60802
Schaefer200	auc	pearson	all	2	inverted	mean_z	1.61568	0.816539	4.70046	2.58964	3.4076	0.63452	0.429044	3.85665	0.542267	2.81557	0.946167	-0.602377	2.47305	3.54779	2.96188	0.483572	1.48733	2.79107	1.68851	4.2222	-1.51979	2.03054	3.28215	-0.206942	3.45364
Schaefer200	auc	pearson	all	2	inverted	std	0.0133453	0.0100773	0.0182222	0.0173513	0.0147814	0.00822515	0.00968084	0.0139844	0.00806007	0.0148345	0.0133993	0.00603438	0.0151844	0.0200668	0.0128205	0.00682372	0.0116581	0.0138265	0.0113033	0.0210644	0.00614343	0.0108526	0.0138922	0.00809686	0.0166704
Schaefer200	auc	pearson	all	2	inverted	min	0.0302543	0.0060159	0.0278916	0.0239436	0.0212718	0.0101382	0.00581723	0.0356175	0.00768835	0.0275063	0.0227376	-8.09091e-05	0.03577	0.0409441	0.0228071	0.00166693	0.0153627	0.0137714	0.0110082	0.0494268	-0.0213127	0.0111993	0.019377	-0.00264559	0.0375584
Schaefer200	auc	pearson	all	2	inverted	max	0.0892437	0.0555773	0.121297	0.108444	0.086472	0.0605418	0.0578744	0.0974103	0.0542385	0.102018	0.0817069	0.0323656	0.118806	0.146746	0.0885708	0.04066	0.086521	0.075322	0.0667126	0.165792	0.0162257	0.0678484	0.0861151	0.0442847	0.119696
Schaefer200	auc	pearson	all	2	inverted	p	0.085	0.189	0.001	0.017	0.005	0.216	0.288	0.001	0.25	0.011	0.196	0.675	0.016	0.001	0.013	0.229	0.091	0.017	0.071	0.001	0.999	0.047	0.007	0.495	0.001
Schaefer200	auc	pearson	all	2	inverted	pz	0.0529946	0.206979	1.28304e-06	0.00478577	0.000325648	0.262767	0.333868	5.70237e-05	0.293724	0.00242386	0.171911	0.726639	0.00667511	0.000192931	0.00152149	0.314259	0.0683659	0.00261536	0.0455752	1.19837e-05	0.935814	0.0210992	0.000512109	0.582013	0.000274774
Schaefer200	auc	pearson	all	2	inverted	pmeff	0.537303	0.837564	0.0086426	0.138221	0.0425559	0.878911	0.947502	0.0086426	0.917576	0.0915022	0.849333	0.999942	0.130586	0.0086426	0.107318	0.895262	0.562974	0.138221	0.472151	0.0086426	1	0.341412	0.0591243	0.997334	0.0086426
Schaefer200	auc	pearson	all	2	delta	mean	-0.0406725	-0.00676607	-0.048719	-0.0486961	-0.0477707	0.00368209	-0.00386118	-0.0535647	-0.00221194	-0.0435945	-0.0295864	0.0165003	-0.0528249	-0.0680352	-0.0379804	-0.00698144	0.00956982	-0.0419374	-0.00491409	-0.0657223	0.0788051	-0.0294843	-0.0331105	0.0400708	-0.0471302
Schaefer200	auc	pearson	all	2	delta	mean_rz	-1.68503	0.0105815	-2.14479	-2.11322	-2.0478	0.0373665	-0.237257	-2.45302	-0.00975133	-1.53124	-1.15123	0.693741	-1.64242	-2.32269	-1.56203	-0.00249704	0.619558	-1.59467	-0.166297	-2.77043	3.74737	-1.25841	-1.26499	1.54713	-1.54555
Schaefer200	auc	pearson	all	2	delta	mean_z	-1.7717	0.0972608	-2.04606	-2.09626	-1.91039	0.0355783	-0.296033	-2.49538	-0.0131532	-1.58245	-1.21332	0.654095	-1.78886	-2.43079	-1.45495	-0.0386422	0.684692	-1.50269	-0.202012	-2.75049	3.59518	-1.22156	-1.22567	1.49245	-1.67766
Schaefer200	auc	pearson	all	2	delta	std	0.0185443	0.0135093	0.0228668	0.0213367	0.0186066	0.0142651	0.0145154	0.0202638	0.0115157	0.0183916	0.0161372	0.0118238	0.0182723	0.0243645	0.017514	0.0104458	0.0164858	0.0163652	0.0158848	0.0273504	0.0244098	0.0132108	0.0167312	0.0194198	0.0194142
Schaefer200	auc	pearson	all	2	delta	min	-0.0857348	-0.041913	-0.118426	-0.10109	-0.0976638	-0.0362644	-0.033979	-0.105515	-0.0367611	-0.0910765	-0.073118	-0.020932	-0.110705	-0.135959	-0.0913425	-0.0348141	-0.0384943	-0.0793528	-0.0457692	-0.128698	0.0280624	-0.0629709	-0.0690641	0.000540846	-0.0989577
Schaefer200	auc	pearson	all	2	delta	max	0.00659153	0.021541	0.000925316	-0.00426682	-0.00715327	0.0412466	0.0322728	0.00538493	0.0255248	-0.00738485	0.0280707	0.0487659	-0.0171389	-0.020632	0.000564352	0.019975	0.0576852	0.00634687	0.0301337	0.0100138	0.145819	0.00672938	0.0076478	0.0950197	-0.0138696
Schaefer200	auc	pearson	all	2	delta	p	0.064	0.992	0.04	0.042	0.07	0.964	0.804	0.012	0.99	0.116	0.232	0.518	0.058	0.012	0.166	0.998	0.552	0.146	0.876	0.006	0.001	0.234	0.252	0.154	0.086
Schaefer200	auc	pearson	all	2	delta	pmeff	0.436629	1	0.29824	0.310823	0.467201	1	0.999999	0.099441	1	0.656893	0.898745	0.998221	0.404516	0.099441	0.792962	1	0.999057	0.745703	1	0.0508721	0.0086426	0.90101	0.919463	0.765643	0.541672
Schaefer200	auc	pearson	all	2	delta	null_count	1000	1000	1000	1000	1000	1000	1000	1000	1000	1000	1000	1000	1000	1000	1000	1000	1000	1000	1000	1000	1000	1000	1000	1000	1000
Schaefer200	auc	pearson	all	2	delta	null_mean	0.00798724	-0.00913398	-0.0038479	0.00467664	-0.00422062	0.00276275	0.00260586	0.000951672	-0.00195727	-0.0053436	0.00639248	0.000308733	-0.00328364	-2.66722e-05	-0.00545366	-0.0062004	-0.00711987	-0.0081229	-0.000627813	0.00529617	0.00350904	-0.00383454	-0.00648584	0.00359604	-0.00543366
Schaefer200	auc	pearson	all	2	delta	null_std	0.027465	0.024346	0.0219305	0.0254609	0.0227965	0.0258398	0.0218456	0.0218469	0.0193617	0.0241719	0.0296533	0.0247542	0.0276943	0.027978	0.0223559	0.0202123	0.0243755	0.0225026	0.0212179	0.0258203	0.0209436	0.0209976	0.0217225	0.0244395	0.024854
Schaefer200	auc	pearson	all	2	delta	null_mad	0.0187057	0.0157992	0.0145144	0.0173126	0.0147508	0.0172063	0.0151949	0.0151148	0.0129442	0.0171966	0.0215961	0.0161242	0.0206864	0.0195667	0.0143685	0.0126525	0.0176831	0.0147664	0.0151375	0.0175902	0.0137637	0.0141787	0.0144413	0.0159778	0.01861
Schaefer200	auc	pearson	all	2	delta	null_min	-0.0800121	-0.086763	-0.0709759	-0.0631416	-0.0772738	-0.0687341	-0.0526425	-0.0650146	-0.061096	-0.0793722	-0.0853933	-0.078637	-0.0769924	-0.0756715	-0.074302	-0.0788037	-0.0734599	-0.0760876	-0.0598487	-0.0847441	-0.055717	-0.064626	-0.0647689	-0.0776848	-0.0783409
Schaefer200	auc	pearson	all	2	delta	null_1%	-0.0503408	-0.0754964	-0.0540227	-0.0565855	-0.0590155	-0.0529488	-0.0424027	-0.0513612	-0.0465226	-0.0611793	-0.0687362	-0.0623054	-0.0631349	-0.0605379	-0.0586959	-0.054475	-0.0647776	-0.0622852	-0.0457375	-0.0544504	-0.0371503	-0.0540298	-0.0538951	-0.0630092	-0.0562367
Schaefer200	auc	pearson	all	2	delta	null_2.5%	-0.0428941	-0.0631745	-0.0469664	-0.0443982	-0.0522487	-0.0478384	-0.0358874	-0.0422765	-0.0412031	-0.0542355	-0.0487202	-0.0494289	-0.0545965	-0.0537656	-0.0506842	-0.0451952	-0.0570823	-0.0524195	-0.0412059	-0.0464168	-0.032211	-0.0471261	-0.0484881	-0.046451	-0.0529528
Schaefer200	auc	pearson	all	2	delta	null_5%	-0.036088	-0.0526081	-0.0422405	-0.0391104	-0.0439916	-0.0405226	-0.0314982	-0.0361245	-0.0323894	-0.0450378	-0.0409294	-0.0423757	-0.0485115	-0.0467503	-0.0453757	-0.0391552	-0.0478127	-0.0459364	-0.0355209	-0.0378429	-0.0285097	-0.0401199	-0.0439974	-0.0371262	-0.0461819
Schaefer200	auc	pearson	all	2	delta	null_10%	-0.0270139	-0.0429177	-0.0336178	-0.0291064	-0.0348525	-0.0306099	-0.0245949	-0.0277227	-0.026913	-0.036892	-0.0323685	-0.0298233	-0.0397635	-0.0343899	-0.0357268	-0.0312762	-0.0392396	-0.0381548	-0.0292605	-0.0281388	-0.0223984	-0.0311742	-0.0357573	-0.0260698	-0.0383252
Schaefer200	auc	pearson	all	2	delta	null_25%	-0.0107975	-0.0235154	-0.0178945	-0.0128406	-0.0180233	-0.0147846	-0.013015	-0.0137935	-0.014638	-0.022511	-0.0153307	-0.0148888	-0.0238028	-0.0194164	-0.0195338	-0.0192674	-0.023635	-0.022674	-0.0152864	-0.0125704	-0.0117442	-0.0176777	-0.0208241	-0.0116009	-0.0242156
Schaefer200	auc	pearson	all	2	delta	null_50%	0.00605859	-0.00701393	-0.00256534	0.00554542	-0.00298652	0.00272886	0.00148373	0.00140564	-0.0020248	-0.00455455	0.00727413	-8.40106e-05	-0.00245255	-0.000655073	-0.0047048	-0.0069346	-0.0066731	-0.00702578	-0.0011819	0.0065281	0.00233635	-0.00303088	-0.00602624	0.0034213	-0.00448642
Schaefer200	auc	pearson	all	2	delta	null_75%	0.0263803	0.00786644	0.011501	0.0221611	0.0115905	0.0194489	0.0173685	0.0162807	0.0112896	0.011708	0.0276433	0.0175052	0.0173336	0.0194553	0.00937034	0.00667381	0.011558	0.0066897	0.0146031	0.0229689	0.015561	0.0108764	0.00796602	0.0204723	0.0128044
Schaefer200	auc	pearson	all	2	delta	null_90%	0.0456822	0.0191117	0.0235587	0.035578	0.0240306	0.0347727	0.0315846	0.0292238	0.0226564	0.0253101	0.045329	0.0332965	0.0329009	0.0358777	0.0228396	0.0192666	0.0243119	0.0207155	0.0277751	0.0386805	0.0320887	0.0225224	0.0216075	0.0365671	0.02647
Schaefer200	auc	pearson	all	2	delta	null_95%	0.0542882	0.0272566	0.0310265	0.0455361	0.0312348	0.0450918	0.0400877	0.0358172	0.0297599	0.0314209	0.0549114	0.0385095	0.0394915	0.0454185	0.0306085	0.0282227	0.031231	0.0282789	0.0345733	0.045647	0.0421019	0.031671	0.0288492	0.0451199	0.0357615
Schaefer200	auc	pearson	all	2	delta	null_97.5%	0.0603475	0.0341531	0.0384442	0.0538961	0.0376825	0.0560636	0.0483389	0.0444104	0.0358474	0.0408382	0.0601486	0.0463355	0.0462719	0.0554681	0.0380488	0.037386	0.0371984	0.0334793	0.0399185	0.0543111	0.0511166	0.0353551	0.0354488	0.0474667	0.0421067
Schaefer200	auc	pearson	all	2	delta	null_99%	0.0705525	0.0415896	0.0460248	0.062798	0.0441547	0.0656739	0.0560486	0.0524139	0.0441676	0.0470099	0.0711228	0.0524218	0.056015	0.0637621	0.0436345	0.0433393	0.0440701	0.0429789	0.0449778	0.0641852	0.0574001	0.0403095	0.0405221	0.0522708	0.0464998
Schaefer200	auc	pearson	all	2	delta	null_max	0.0772081	0.0585012	0.0646751	0.0741813	0.0619512	0.0905835	0.062515	0.0715419	0.0570217	0.0618773	0.0807593	0.0681756	0.0828454	0.0805525	0.0553807	0.0590589	0.0526717	0.0579411	0.0596929	0.078596	0.073377	0.0534966	0.0583101	0.0632179	0.0546189
Schaefer200	auc	pearson	nointer	1	original	mean	0.0204091	0.0374617	0.0361838	0.0238233	0.0161486	0.0268815	0.0292805	0.0231732	0.0194158	0.00741418	0.0198775	0.0197466	0.00626839	0.0160177	0.0120429	0.0108481	0.0466849	0.00705185	0.0305671	0.0336408	0.0688868	0.000942694	0.0210333	0.0502416	0.0116752
Schaefer200	auc	pearson	nointer	1	original	mean_rz	-0.550122	2.08995	2.96727	0.0569987	0.54416	0.409474	1.06007	0.597843	0.731509	-0.678983	-0.628352	0.111155	-1.23453	-0.765486	0.0857347	0.375013	2.14761	-0.263127	1.82113	0.475459	5.70053	-0.967908	1.3647	2.50015	-0.557382
Schaefer200	auc	pearson	nointer	1	original	mean_z	-0.676428	1.64379	2.40653	-0.103354	0.329173	0.220729	0.833323	0.362206	0.476348	-0.802657	-0.771624	-0.0493274	-1.34252	-0.822943	-0.0419649	0.0148788	2.18984	-0.467201	1.48987	0.321348	4.38264	-1.05649	0.998167	2.28421	-0.692072
Schaefer200	auc	pearson	nointer	1	original	std	0.0101889	0.00932417	0.0120361	0.0109516	0.00842009	0.0110687	0.00848836	0.0100435	0.00670437	0.00703486	0.0100188	0.00947129	0.00799201	0.00913432	0.00756045	0.00569439	0.0119785	0.00594818	0.00922044	0.0129236	0.020372	0.00511339	0.00677978	0.01478	0.00788159
Schaefer200	auc	pearson	nointer	1	original	min	0.00113643	0.0123341	0.0117913	0.00262931	-0.00447217	-0.00158594	0.0100041	-0.00287342	0.00488364	-0.0115053	0.00287215	-0.00260704	-0.0111455	-0.00258091	-0.00600467	-0.0056838	0.0164598	-0.00700697	0.0111908	0.0031377	0.0281922	-0.00797645	0.00289305	0.0219778	-0.00707505
Schaefer200	auc	pearson	nointer	1	original	max	0.0579237	0.0567832	0.0658998	0.0584962	0.0406025	0.0558243	0.053406	0.053104	0.0428691	0.0261965	0.0520191	0.0478614	0.0321024	0.046706	0.031609	0.0278431	0.0777406	0.0226666	0.0508403	0.0710358	0.117152	0.0129863	0.0420737	0.0899649	0.0361069
Schaefer200	auc	pearson	nointer	1	original	p	0.717	0.07	0.027	0.488	0.334	0.344	0.183	0.309	0.259	0.764	0.736	0.452	0.948	0.798	0.46	0.367	0.028	0.621	0.097	0.34	0.001	0.865	0.148	0.027	0.71
Schaefer200	auc	pearson	nointer	1	original	pz	0.750723	0.0500244	0.00802591	0.54118	0.37095	0.412609	0.202214	0.358531	0.316828	0.789029	0.779946	0.519681	0.910395	0.794847	0.516745	0.494061	0.0142283	0.679906	0.0680315	0.373912	5.80368e-06	0.854748	0.158978	0.011146	0.755663
Schaefer200	auc	pearson	nointer	1	original	pmeff	0.999982	0.467201	0.211378	0.996996	0.97059	0.974208	0.826837	0.959511	0.925772	0.999996	0.99999	0.994584	1	0.999999	0.995232	0.981076	0.218382	0.999779	0.587376	0.972811	0.0086426	1	0.750824	0.211378	0.999978
Schaefer200	auc	pearson	nointer	1	original	null_count	1000	1000	1000	1000	1000	1000	1000	1000	1000	1000	1000	1000	1000	1000	1000	1000	1000	1000	1000	1000	1000	1000	1000	1000	1000
Schaefer200	auc	pearson	nointer	1	original	null_mean	0.0320226	0.0185406	0.0110696	0.0253303	0.0125391	0.023465	0.0185868	0.0187538	0.0145737	0.0178016	0.0332995	0.0204108	0.0263046	0.0289926	0.0124873	0.0106981	0.0189354	0.0121929	0.0147075	0.0288094	0.0151333	0.0118415	0.0111215	0.0200308	0.0207449
Schaefer200	auc	pearson	nointer	1	original	null_std	0.017169	0.0115106	0.0104358	0.0145807	0.0109654	0.015478	0.0128326	0.0122011	0.010165	0.0129413	0.0173945	0.0134659	0.0149243	0.0157665	0.0105913	0.0100817	0.0126719	0.0110039	0.0106449	0.0150346	0.0122651	0.0103161	0.00993005	0.0132259	0.0131051
Schaefer200	auc	pearson	nointer	1	original	null_mad	0.0112151	0.00687768	0.0061744	0.00957229	0.00703815	0.00966434	0.00819797	0.00758555	0.00605734	0.00868967	0.0121446	0.00895426	0.00983606	0.00948023	0.00668617	0.00502708	0.00900633	0.00625732	0.00668207	0.0102557	0.00666471	0.00674917	0.0057937	0.00863637	0.00928186
Schaefer200	auc	pearson	nointer	1	original	null_min	-0.00116902	-0.0045839	-0.0102554	-0.00377462	-0.00995256	-0.00528522	-0.00540194	-0.00624204	-0.00480937	-0.006186	-0.00104252	-0.00442929	-0.000691579	0.000173145	-0.00865845	-0.00687271	-0.00777454	-0.00644782	-0.00471512	-0.000781103	-0.00668151	-0.00784133	-0.00703327	-0.00694838	-0.0031062
Schaefer200	auc	pearson	nointer	1	original	null_1%	0.00479034	0.000628679	-0.00554395	0.000376402	-0.00527288	-0.00223616	-0.00231993	-0.000264597	-0.00182247	-0.00344085	0.00552184	-0.000662903	0.00127741	0.00347668	-0.00506186	-0.00306503	-0.00271195	-0.00420103	-0.00202782	0.00384964	-0.00332067	-0.00571266	-0.00434549	-0.00231833	-0.000837474
Schaefer200	auc	pearson	nointer	1	original	null_2.5%	0.00693767	0.00270115	-0.00358208	0.00286369	-0.00407465	0.000962394	-0.000923826	0.00174653	-0.000621203	-0.00117075	0.00724133	0.00103502	0.0039089	0.00532302	-0.00379385	-0.00127086	-0.000283098	-0.00255944	-0.00063057	0.00529091	-0.00155025	-0.00402989	-0.00242756	-0.00102628	0.00131027
Schaefer200	auc	pearson	nointer	1	original	null_5%	0.00913969	0.00454213	-0.00190268	0.00542417	-0.00176975	0.00419788	0.00143973	0.00335433	0.00128089	0.000450709	0.00957014	0.00261507	0.00615826	0.00750563	-0.00202356	-0.000375133	0.00094353	-0.00129718	0.00112104	0.00776499	0.00025241	-0.0026778	-0.0013414	0.00160165	0.00297178
Schaefer200	auc	pearson	nointer	1	original	null_10%	0.012037	0.00642068	0.000104078	0.00852699	0.000306796	0.00675402	0.00371449	0.00544837	0.0035959	0.00260235	0.0123745	0.00493273	0.00895665	0.0109926	0.000357555	0.000840105	0.00332824	0.000305376	0.00289496	0.0110091	0.00222107	-0.000411336	0.000362307	0.00472114	0.00514531
Schaefer200	auc	pearson	nointer	1	original	null_25%	0.0187871	0.0101762	0.00361988	0.0145111	0.00458914	0.0120428	0.00906534	0.00984616	0.0075037	0.00774641	0.0193244	0.0100137	0.0152227	0.0179383	0.00463271	0.00404093	0.00893386	0.00417689	0.0068319	0.0177608	0.00671767	0.00418337	0.00409236	0.00999962	0.0101958
Schaefer200	auc	pearson	nointer	1	original	null_50%	0.0295562	0.0161508	0.00902093	0.0230144	0.0104704	0.0210144	0.0163961	0.0164496	0.0128464	0.0161617	0.0311914	0.0182709	0.0242715	0.0267769	0.011193	0.00805312	0.0180084	0.00949291	0.0125254	0.0264114	0.0125594	0.0106279	0.00931091	0.0182289	0.0193455
Schaefer200	auc	pearson	nointer	1	original	null_75%	0.0414268	0.024244	0.0161993	0.0343344	0.0195056	0.031906	0.0262671	0.0254194	0.0196338	0.0254544	0.0441737	0.0290075	0.0356333	0.0373092	0.01841	0.0148932	0.026763	0.0183168	0.0211354	0.0384789	0.0202248	0.0179203	0.0162541	0.0276203	0.0287147
Schaefer200	auc	pearson	nointer	1	original	null_90%	0.0569944	0.0335053	0.0251731	0.0450353	0.0273181	0.0423204	0.0356548	0.0358956	0.0283129	0.0356888	0.0586969	0.039219	0.0468953	0.0494567	0.026752	0.0240107	0.0358561	0.0278759	0.0299747	0.0491621	0.0310055	0.0261362	0.024506	0.0389162	0.0399876
Schaefer200	auc	pearson	nointer	1	original	null_95%	0.0641363	0.0403698	0.0310372	0.0521963	0.0322106	0.0536118	0.0430136	0.0424413	0.0348248	0.0416702	0.0663278	0.0458237	0.053566	0.0593558	0.0323081	0.0301692	0.0426448	0.0327651	0.0358756	0.0553037	0.040235	0.031157	0.0302386	0.0456299	0.046281
Schaefer200	auc	pearson	nointer	1	original	null_97.5%	0.0689796	0.046997	0.0369745	0.0583228	0.0371231	0.062952	0.0488236	0.0476458	0.0395293	0.0492983	0.0722682	0.0511166	0.0584684	0.0674478	0.0380903	0.0400281	0.0470787	0.0389207	0.0392697	0.0617883	0.047173	0.0365677	0.0368773	0.0506347	0.0503715
Schaefer200	auc	pearson	nointer	1	original	null_99%	0.0806275	0.0555419	0.0450334	0.065814	0.0461662	0.0727843	0.058636	0.0550695	0.0451384	0.0554501	0.0777709	0.0567461	0.0688463	0.0775423	0.0432554	0.0436308	0.0504447	0.0447894	0.043638	0.0690682	0.056069	0.0404042	0.0419672	0.0536884	0.054605
Schaefer200	auc	pearson	nointer	1	original	null_max	0.0923124	0.0752646	0.0602258	0.0794668	0.0583615	0.0929241	0.0655904	0.0706908	0.0669175	0.0637952	0.0968192	0.0733239	0.0905238	0.08511	0.0644262	0.0606143	0.0618481	0.0628686	0.0581295	0.088888	0.0714774	0.0488911	0.0571356	0.0656485	0.064257
Schaefer200	auc	pearson	nointer	1	inverted	mean	0.0526572	0.0202971	0.0582987	0.0591951	0.0482986	0.0451872	0.0162975	0.0604808	0.017443	0.0573464	0.0452224	0.0146537	0.0670842	0.0859285	0.0425343	0.0135287	0.0332555	0.0379695	0.0311336	0.0873862	-0.00231531	0.0318394	0.0449423	0.0166165	0.0724193
Schaefer200	auc	pearson	nointer	1	inverted	mean_rz	1.38932	0.406619	5.3831	2.5494	3.62521	1.68706	-0.00811457	3.91516	0.511829	3.19675	0.779256	-0.272466	2.9358	4.20846	3.16166	0.734661	1.14187	3.06956	1.87832	4.01016	-1.50537	2.11982	4.14813	-0.125923	3.85674
Schaefer200	auc	pearson	nointer	1	inverted	mean_z	1.20186	0.152591	4.52566	2.32258	3.26113	1.40342	-0.178397	3.41993	0.282264	3.0557	0.685434	-0.427529	2.73243	3.6112	2.83694	0.280758	1.13006	2.3425	1.54309	3.89613	-1.42262	1.93851	3.40591	-0.258152	3.94308
Schaefer200	auc	pearson	nointer	1	inverted	std	0.013623	0.0109842	0.0193508	0.0181155	0.0164728	0.0102607	0.0106288	0.0147539	0.00783539	0.015031	0.0144851	0.00682939	0.0171109	0.020267	0.0137081	0.0071517	0.0112688	0.0151162	0.0115261	0.0211626	0.00630717	0.011688	0.0147417	0.00806007	0.0172289
Schaefer200	auc	pearson	nointer	1	inverted	min	0.0245178	-0.00639754	0.0157151	0.0237644	0.0100607	0.0206454	-0.00409154	0.0327401	0.000433004	0.0259479	0.019782	-0.000169576	0.0267901	0.0381422	0.0083766	-0.00507047	0.0106921	0.00385425	0.00963617	0.0440966	-0.0218945	0.00379337	0.0128468	0.000399415	0.0311085
Schaefer200	auc	pearson	nointer	1	inverted	max	0.092503	0.0512895	0.107101	0.111267	0.088169	0.0699943	0.0570072	0.10389	0.0373534	0.0955547	0.0924426	0.0324965	0.109259	0.141567	0.0764436	0.0307204	0.0745485	0.0738554	0.0710961	0.158343	0.0121156	0.0603588	0.0810423	0.0379292	0.111816
Schaefer200	auc	pearson	nointer	1	inverted	p	0.136	0.361	0.002	0.024	0.008	0.091	0.502	0.004	0.318	0.005	0.236	0.606	0.012	0.001	0.014	0.286	0.134	0.031	0.091	0.002	0.984	0.048	0.007	0.56	0.001
Schaefer200	auc	pearson	nointer	1	inverted	pz	0.114593	0.43933	2.97836e-06	0.0100697	0.000551657	0.0801406	0.570829	0.000311221	0.388817	0.00111696	0.246427	0.665581	0.00313045	0.000151334	0.00226728	0.389394	0.129105	0.00954743	0.0613111	4.84794e-05	0.92268	0.0262217	0.000327672	0.601905	3.98915e-05
Schaefer200	auc	pearson	nointer	1	inverted	pmeff	0.718677	0.979462	0.017219	0.190031	0.0673131	0.562974	0.997638	0.0341752	0.963864	0.0425559	0.90323	0.999691	0.099441	0.0086426	0.115135	0.946209	0.712977	0.239065	0.562974	0.017219	1	0.347384	0.0591243	0.999193	0.0086426
Schaefer200	auc	pearson	nointer	1	delta	mean	-0.0322482	0.0171647	-0.0221149	-0.0353718	-0.03215	-0.0183057	0.012983	-0.0373076	0.00197286	-0.0499323	-0.0253449	0.00509281	-0.0608158	-0.0699108	-0.0304914	-0.00268051	0.0134294	-0.0309176	-0.000566528	-0.0537455	0.0712022	-0.0308967	-0.023909	0.033625	-0.060744
Schaefer200	auc	pearson	nointer	1	delta	mean_rz	-1.55089	1.31169	-0.93823	-1.65147	-1.36898	-0.829191	0.434452	-1.77212	0.266837	-1.79009	-1.16191	0.176024	-1.94261	-2.50344	-1.38013	0.207038	0.887426	-1.25439	0.0106534	-2.36498	3.79812	-1.63343	-1.17806	1.41217	-2.16801
Schaefer200	auc	pearson	nointer	1	delta	mean_z	-1.50638	1.1887	-0.890204	-1.69417	-1.2823	-0.817882	0.445547	-1.90699	0.255669	-1.8535	-1.08403	0.222182	-2.06556	-2.54655	-1.2759	0.160809	0.898039	-1.21369	-0.048888	-2.39667	3.66155	-1.4131	-1.04441	1.37694	-2.23409
Schaefer200	auc	pearson	nointer	1	delta	std	0.0164182	0.0177406	0.0250958	0.0215028	0.0204788	0.0171425	0.0145069	0.0184215	0.0111693	0.0167045	0.0158763	0.0115592	0.0179297	0.0214704	0.01906	0.0109679	0.0136644	0.0184156	0.0152504	0.0241887	0.024153	0.0135052	0.0180904	0.0170381	0.0185137
Schaefer200	auc	pearson	nointer	1	delta	min	-0.0819517	-0.0259653	-0.09531	-0.104753	-0.0840385	-0.0533818	-0.0296562	-0.0931073	-0.0241553	-0.0882762	-0.0742519	-0.0220178	-0.110989	-0.136551	-0.0766491	-0.0252642	-0.0237495	-0.0651976	-0.0443486	-0.126005	0.0196695	-0.0652349	-0.0623658	-0.00780212	-0.10382
Schaefer200	auc	pearson	nointer	1	delta	max	0.00816503	0.0568404	0.0433199	0.0068011	0.0273376	0.023088	0.0502869	-0.000337398	0.0325944	-0.0164094	0.0105818	0.0334078	-0.0214829	-0.029023	0.0163881	0.0329136	0.049751	0.0188082	0.0292127	-0.0116386	0.131007	0.00308246	0.0292269	0.0857327	-0.021449
Schaefer200	auc	pearson	nointer	1	delta	p	0.122	0.188	0.372	0.096	0.218	0.408	0.658	0.05	0.8	0.082	0.29	0.838	0.038	0.01	0.23	0.86	0.362	0.24	0.992	0.016	0.001	0.194	0.32	0.168	0.022
Schaefer200	auc	pearson	nointer	1	delta	pmeff	0.676579	0.835818	0.982334	0.583394	0.881565	0.989415	0.999909	0.359183	0.999999	0.523975	0.948768	1	0.285454	0.0835016	0.896435	1	0.979739	0.907539	1	0.130586	0.0086426	0.84605	0.964773	0.79723	0.175517
Schaefer200	auc	pearson	nointer	1	delta	null_count	1000	1000	1000	1000	1000	1000	1000	1000	1000	1000	1000	1000	1000	1000	1000	1000	1000	1000	1000	1000	1000	1000	1000	1000	1000
Schaefer200	auc	pearson	nointer	1	delta	null_mean	0.00886267	-0.0087812	-0.00514898	0.00487632	-0.00556185	0.00210931	0.00412798	0.00150949	-0.00214009	-0.00608353	0.00700841	-0.000111741	-0.00430002	0.000177102	-0.00600192	-0.00545837	-0.00786702	-0.00552158	0.000322395	0.006322	0.00156602	-0.004317	-0.00463983	0.00277177	-0.00666473
Schaefer200	auc	pearson	nointer	1	delta	null_std	0.0272911	0.021827	0.0190584	0.0237568	0.0207348	0.0249608	0.0198745	0.0203551	0.016087	0.0236573	0.0298453	0.0234248	0.027361	0.0275227	0.0191939	0.0172743	0.0237143	0.0209247	0.0181828	0.0250629	0.0190182	0.0188096	0.0184497	0.0224071	0.0242064
Schaefer200	auc	pearson	nointer	1	delta	null_mad	0.0180038	0.0128006	0.0127521	0.0165125	0.0139419	0.0173067	0.013514	0.0143361	0.00992274	0.0172256	0.0191773	0.0158014	0.0194399	0.0186746	0.0124102	0.0107701	0.0156543	0.0141766	0.0121025	0.0172712	0.0125795	0.0118403	0.0118383	0.0145422	0.0171096
Schaefer200	auc	pearson	nointer	1	delta	null_min	-0.077029	-0.0806084	-0.070312	-0.0624208	-0.0769942	-0.0695864	-0.0582884	-0.0551191	-0.0615161	-0.0813999	-0.0850919	-0.0700406	-0.0822381	-0.081611	-0.0734388	-0.0696721	-0.0767527	-0.0742219	-0.0557453	-0.0910703	-0.0493758	-0.060742	-0.0668508	-0.0770295	-0.0809127
Schaefer200	auc	pearson	nointer	1	delta	null_1%	-0.0498837	-0.0707282	-0.0494973	-0.0498772	-0.0558569	-0.052447	-0.0388346	-0.0456491	-0.043216	-0.0637512	-0.0612626	-0.0555958	-0.0645934	-0.0622079	-0.0545047	-0.0483418	-0.0671832	-0.0568415	-0.0374859	-0.0525463	-0.0369791	-0.0500625	-0.0491797	-0.0616694	-0.0610821
Schaefer200	auc	pearson	nointer	1	delta	null_2.5%	-0.0415509	-0.0593772	-0.0416662	-0.0434003	-0.0481987	-0.0447926	-0.0332263	-0.0371948	-0.03612	-0.0545313	-0.0495599	-0.0485503	-0.0589117	-0.0549735	-0.0470843	-0.0404658	-0.0581593	-0.0475247	-0.0345375	-0.0433427	-0.0321343	-0.045163	-0.0438728	-0.0479293	-0.0555476
Schaefer200	auc	pearson	nointer	1	delta	null_5%	-0.0343015	-0.0491197	-0.0373723	-0.0343941	-0.0409047	-0.0392844	-0.0270454	-0.0315967	-0.0292388	-0.045829	-0.0417823	-0.039931	-0.0493501	-0.0435413	-0.0398272	-0.0334215	-0.0492288	-0.0407005	-0.0298495	-0.0344168	-0.026906	-0.0397238	-0.0382429	-0.0343948	-0.0471954
Schaefer200	auc	pearson	nointer	1	delta	null_10%	-0.025451	-0.0374563	-0.0311434	-0.0254927	-0.0327555	-0.0303381	-0.0211557	-0.0231509	-0.0223995	-0.0380237	-0.0317961	-0.0300882	-0.0403261	-0.0355311	-0.0320748	-0.026445	-0.0402119	-0.0333923	-0.0228199	-0.0250888	-0.0218032	-0.0306735	-0.0300532	-0.0245834	-0.0413406
Schaefer200	auc	pearson	nointer	1	delta	null_25%	-0.00963203	-0.0201858	-0.0175061	-0.0113841	-0.0194395	-0.0158452	-0.0102209	-0.0126872	-0.0116788	-0.0232997	-0.0122593	-0.015755	-0.0232776	-0.0184841	-0.0176939	-0.0162329	-0.0231892	-0.0195702	-0.0119017	-0.0102538	-0.011914	-0.0155749	-0.0155371	-0.0109048	-0.0228033
Schaefer200	auc	pearson	nointer	1	delta	null_50%	0.00914879	-0.00772884	-0.00437642	0.00505857	-0.00385302	0.00297045	0.00427835	0.00035816	-0.0019527	-0.00421589	0.00769108	0.000969051	-0.00482665	-0.000598322	-0.00509791	-0.00598643	-0.00716696	-0.00455245	-0.000757684	0.00681277	0.000366099	-0.00222286	-0.00323216	0.00317838	-0.00574882
Schaefer200	auc	pearson	nointer	1	delta	null_75%	0.0265196	0.00511268	0.00758656	0.02173	0.00890249	0.0180403	0.0167987	0.0162801	0.00821912	0.0107744	0.0257933	0.0161692	0.0155157	0.0186765	0.00713716	0.0051777	0.00819687	0.00839877	0.0132434	0.0241347	0.0135339	0.00841647	0.00792222	0.0180211	0.0114483
Schaefer200	auc	pearson	nointer	1	delta	null_90%	0.0445098	0.0166872	0.0178963	0.0353474	0.020311	0.0319795	0.0287118	0.0276231	0.0170311	0.0235067	0.0468939	0.0304143	0.0313238	0.0356653	0.0177965	0.016343	0.0213123	0.0197043	0.0244335	0.0376104	0.0263005	0.0183387	0.0175195	0.031629	0.0240598
Schaefer200	auc	pearson	nointer	1	delta	null_95%	0.0549476	0.0245981	0.0254508	0.0426978	0.0270648	0.0423214	0.039132	0.0349742	0.024281	0.030115	0.0591498	0.0372301	0.0383901	0.0443176	0.0240155	0.0223594	0.029715	0.0290743	0.0299578	0.0463515	0.0364693	0.0249664	0.0238229	0.0389135	0.0306759
Schaefer200	auc	pearson	nointer	1	delta	null_97.5%	0.0637566	0.0329441	0.0318454	0.0492828	0.0321968	0.0562108	0.0461543	0.0427999	0.0295377	0.036217	0.0659543	0.0423854	0.0451606	0.0559983	0.0303887	0.0279381	0.0367369	0.0346557	0.0346518	0.0558246	0.0431317	0.0291353	0.0274734	0.0422196	0.038714
Schaefer200	auc	pearson	nointer	1	delta	null_99%	0.0733844	0.0414737	0.0367395	0.0583397	0.0388018	0.0659933	0.0561544	0.0496793	0.0361325	0.0426203	0.0743545	0.0521201	0.0558589	0.0642862	0.0322456	0.0377987	0.042746	0.0401808	0.0413763	0.0673013	0.0515854	0.0342238	0.0334875	0.0461553	0.045035
Schaefer200	auc	pearson	nointer	1	delta	null_max	0.086278	0.0577422	0.0573834	0.0786443	0.0569233	0.0846787	0.062113	0.0696872	0.0508314	0.058022	0.0912263	0.0664732	0.0756424	0.0794354	0.0444951	0.0500195	0.0583308	0.054292	0.0588168	0.0766901	0.066624	0.0427277	0.0523815	0.0529296	0.0533487
Schaefer200	auc	pearson	nointer	2	original	mean	0.0226588	0.0364686	0.0362529	0.0256465	0.0163896	0.0297503	0.0302257	0.0233229	0.0191352	0.00866424	0.0216987	0.0225653	0.0087643	0.0186112	0.0121353	0.00996797	0.0500294	0.00617927	0.0327652	0.0362887	0.0704729	0.00153756	0.0207975	0.0554839	0.0140648
Schaefer200	auc	pearson	nointer	2	original	mean_rz	-0.408123	2.07931	2.90819	0.204471	0.604428	0.623933	1.18145	0.672576	0.722547	-0.556686	-0.564516	0.319656	-1.05466	-0.566413	0.0855906	0.254835	2.47212	-0.356235	2.12534	0.690953	5.96695	-0.921516	1.3997	2.85232	-0.377542
Schaefer200	auc	pearson	nointer	2	original	mean_z	-0.546299	1.61517	2.48408	0.0280564	0.357195	0.428886	0.963917	0.429094	0.445944	-0.702377	-0.675773	0.181629	-1.20278	-0.660568	-0.0559773	-0.0467995	2.57644	-0.541591	1.76088	0.543298	4.64323	-1.00809	1.03168	2.76169	-0.504656
Schaefer200	auc	pearson	nointer	2	original	std	0.0115369	0.00897303	0.0125915	0.011847	0.00951472	0.0115739	0.0103803	0.0117128	0.00714434	0.00777598	0.0118148	0.0104617	0.00900666	0.0109052	0.00781447	0.00551749	0.0154061	0.00628841	0.0103729	0.016142	0.0201655	0.00538128	0.0069728	0.0182256	0.0088672
Schaefer200	auc	pearson	nointer	2	original	min	0.000531828	0.0131828	0.00805685	0.000430141	-0.00519231	0.00267195	0.00905676	-0.00506123	0.00101846	-0.00929293	0.00218375	-0.000626251	-0.00911966	-0.00237662	-0.00828879	-0.00450844	0.021024	-0.00778505	0.00738212	0.008622	0.0263648	-0.00934137	0.0058414	0.022321	-0.00620803
Schaefer200	auc	pearson	nointer	2	original	max	0.0536543	0.0539713	0.0738724	0.0687786	0.04374	0.0646783	0.063536	0.0551212	0.0376502	0.0321881	0.059385	0.0549638	0.0325609	0.0534459	0.0297552	0.0247855	0.0990237	0.0275374	0.0596294	0.0881064	0.125035	0.0154351	0.0386977	0.108111	0.0360887
Schaefer200	auc	pearson	nointer	2	original	p	0.674	0.071	0.025	0.44	0.317	0.288	0.15	0.286	0.275	0.724	0.701	0.372	0.904	0.715	0.464	0.397	0.008	0.663	0.064	0.279	0.001	0.85	0.142	0.009	0.636
Schaefer200	auc	pearson	nointer	2	original	pz	0.707664	0.0530491	0.00647178	0.488803	0.360406	0.333925	0.167423	0.333849	0.327738	0.758888	0.750515	0.427901	0.885586	0.745661	0.522331	0.518673	0.00497254	0.706043	0.039055	0.293369	1.69586e-06	0.843415	0.150989	0.00286298	0.693188
Schaefer200	auc	pearson	nointer	2	original	pmeff	0.99994	0.472151	0.197202	0.993464	0.963401	0.947502	0.755853	0.946209	0.938579	0.999986	0.999972	0.982334	1	0.999981	0.99553	0.987581	0.0673131	0.99992	0.436629	0.941457	0.0086426	1	0.735182	0.0754387	0.999844
Schaefer200	auc	pearson	nointer	2	original	null_count	1000	1000	1000	1000	1000	1000	1000	1000	1000	1000	1000	1000	1000	1000	1000	1000	1000	1000	1000	1000	1000	1000	1000	1000	1000
Schaefer200	auc	pearson	nointer	2	original	null_mean	0.0316656	0.0185769	0.0111751	0.0252525	0.0125824	0.0233461	0.0182832	0.0183915	0.0147306	0.0174275	0.0329715	0.020211	0.0259193	0.0285662	0.0127212	0.0104281	0.0187465	0.0119049	0.0146682	0.0284618	0.0150129	0.0117676	0.0108451	0.0199467	0.0204936
Schaefer200	auc	pearson	nointer	2	original	null_std	0.016487	0.0110773	0.0100954	0.0140422	0.0106585	0.0149321	0.0123896	0.0114925	0.00987691	0.0124766	0.0166814	0.0129621	0.0142628	0.0150703	0.0104669	0.0098325	0.0121419	0.0105718	0.0102773	0.0144062	0.0119443	0.010148	0.0096468	0.0128679	0.0127389
Schaefer200	auc	pearson	nointer	2	original	null_mad	0.0107969	0.00648483	0.00621023	0.00925674	0.00674811	0.00929873	0.00797389	0.00705374	0.00587488	0.00842482	0.0116114	0.00904427	0.00984008	0.00934375	0.00665436	0.00507521	0.00864454	0.00600714	0.00640507	0.00970784	0.00652676	0.00677364	0.00564157	0.00874778	0.00909862
Schaefer200	auc	pearson	nointer	2	original	null_min	-0.001094	-0.00443053	-0.00947606	-0.00189314	-0.00943971	-0.00490577	-0.00554161	-0.00600923	-0.00452904	-0.00609916	-0.000350619	-0.0042235	-6.22438e-05	0.000671341	-0.00853891	-0.00681178	-0.00712846	-0.00622946	-0.00410071	-0.000275293	-0.00640119	-0.00804733	-0.00616096	-0.00664606	-0.00288765
Schaefer200	auc	pearson	nointer	2	original	null_1%	0.00528686	0.00164799	-0.00544838	0.00110014	-0.00502722	-0.00205403	-0.00236447	-8.39789e-05	-0.00127385	-0.00314884	0.00564728	-0.00067541	0.0019935	0.00405382	-0.00466312	-0.00262854	-0.00265364	-0.00377495	-0.00161412	0.0040939	-0.00323585	-0.00557154	-0.0039108	-0.00209937	-0.000891293
Schaefer200	auc	pearson	nointer	2	original	null_2.5%	0.00698636	0.00298614	-0.00318993	0.00280217	-0.00368234	0.00149883	-0.000339988	0.00181428	2.6895e-05	-0.000773301	0.00808511	0.000925827	0.00419687	0.00555763	-0.00335784	-0.00104466	-0.000369733	-0.00214333	-0.000486455	0.00556704	-0.00139865	-0.00391293	-0.00245265	-0.000570313	0.00120185
Schaefer200	auc	pearson	nointer	2	original	null_5%	0.00917458	0.00477545	-0.00155244	0.00589596	-0.00148908	0.00456226	0.00151646	0.00345934	0.00206358	0.000647266	0.00969807	0.00287968	0.00644378	0.00768686	-0.00157954	-0.000323242	0.00126388	-0.00104017	0.00130763	0.00789101	0.000511794	-0.00263547	-0.00107341	0.00205177	0.00308169
Schaefer200	auc	pearson	nointer	2	original	null_10%	0.0124919	0.00689305	0.000613717	0.0092012	0.000603776	0.007431	0.00382642	0.00570075	0.00415223	0.00283196	0.0128652	0.00500417	0.00900098	0.0110637	0.000530318	0.000837363	0.00350364	0.000605703	0.00305671	0.0112923	0.00241696	-0.000436758	0.000349453	0.00492224	0.00530952
Schaefer200	auc	pearson	nointer	2	original	null_25%	0.0188663	0.0107369	0.0038769	0.0148047	0.00488941	0.0125315	0.00925747	0.0100817	0.00779214	0.0078502	0.0197508	0.0100662	0.0150384	0.0176146	0.00509838	0.00390863	0.00928731	0.00426012	0.00719473	0.0182263	0.00678683	0.00417163	0.00408127	0.0100346	0.0102661
Schaefer200	auc	pearson	nointer	2	original	null_50%	0.0291919	0.0164773	0.00947638	0.0228403	0.0103424	0.0211486	0.0162585	0.0162892	0.0128417	0.0156176	0.0314168	0.018279	0.0241506	0.0264578	0.0112908	0.00805047	0.0183457	0.00935197	0.0125827	0.0263439	0.0127333	0.010792	0.00909019	0.0184908	0.0191577
Schaefer200	auc	pearson	nointer	2	original	null_75%	0.0409619	0.024081	0.0166821	0.0339145	0.0192405	0.031218	0.0258567	0.0247706	0.0196014	0.0248255	0.0429062	0.0286059	0.0345039	0.0369176	0.0185067	0.014649	0.0263561	0.0171224	0.0205127	0.0376862	0.0202064	0.0177585	0.0157863	0.0278004	0.028408
Schaefer200	auc	pearson	nointer	2	original	null_90%	0.0557853	0.0327978	0.024265	0.0440449	0.0265199	0.0417948	0.0344292	0.0337789	0.028007	0.0350989	0.0571225	0.0379645	0.0458837	0.0482099	0.0263938	0.0229637	0.0350294	0.0268515	0.02933	0.0477826	0.0305738	0.0257589	0.0238787	0.0385163	0.0387777
Schaefer200	auc	pearson	nointer	2	original	null_95%	0.0623722	0.0403387	0.0307413	0.0515958	0.0318937	0.0519777	0.0424315	0.0411115	0.0339923	0.0401312	0.0645233	0.044562	0.0508186	0.057453	0.0317213	0.0294334	0.0413632	0.0322158	0.0351328	0.0537882	0.0392963	0.0313179	0.0304777	0.0446278	0.0452444
Schaefer200	auc	pearson	nointer	2	original	null_97.5%	0.0690792	0.0464854	0.0361418	0.0568203	0.0365791	0.0605451	0.0462276	0.0461974	0.0386238	0.0466446	0.0701154	0.0492972	0.0568481	0.0651251	0.0380958	0.0389309	0.0451381	0.0382623	0.0386694	0.0604791	0.0469099	0.0359203	0.0358817	0.0489377	0.0490795
Schaefer200	auc	pearson	nointer	2	original	null_99%	0.0774579	0.0539748	0.0429986	0.0649804	0.0467906	0.0706181	0.0570004	0.0528243	0.0445304	0.0530082	0.0765951	0.0554342	0.065243	0.0739382	0.0434618	0.044418	0.0483238	0.0428852	0.0439105	0.0686646	0.0543323	0.0398084	0.0413336	0.0532262	0.0539686
Schaefer200	auc	pearson	nointer	2	original	null_max	0.0904878	0.0728951	0.058856	0.0765824	0.0575555	0.0898047	0.0641799	0.0687825	0.0647154	0.0613031	0.0941429	0.0721987	0.0869281	0.0838865	0.0619966	0.0599048	0.057817	0.0628239	0.056244	0.0855114	0.0692854	0.0465254	0.0549426	0.065636	0.060265
Schaefer200	auc	pearson	nointer	2	inverted	mean	0.0507389	0.0200489	0.0563239	0.056354	0.0472595	0.0456439	0.0148193	0.0576385	0.0166273	0.054897	0.0427781	0.0150898	0.0645911	0.0808027	0.0421719	0.0137132	0.0320104	0.0369837	0.028375	0.0828287	-0.00139348	0.031118	0.0432788	0.0159982	0.0699655
Schaefer200	auc	pearson	nointer	2	inverted	mean_rz	1.34606	0.371481	5.08809	2.44197	3.68995	1.77679	-0.121746	3.95389	0.434618	3.14471	0.659963	-0.23784	2.772	3.92296	3.13012	0.752578	1.06619	3.10253	1.66302	3.92451	-1.4599	2.02399	4.08749	-0.192195	3.76644
Schaefer200	auc	pearson	nointer	2	inverted	mean_z	1.15687	0.132878	4.47221	2.21486	3.25346	1.49328	-0.279586	3.41499	0.19203	3.00319	0.587879	-0.395091	2.71138	3.4662	2.81371	0.334108	1.09241	2.37223	1.3337	3.77384	-1.37357	1.90683	3.36212	-0.306852	3.88352
Schaefer200	auc	pearson	nointer	2	inverted	std	0.0134773	0.010383	0.0179678	0.0169852	0.0151077	0.0104016	0.00989032	0.0141851	0.00805961	0.0137617	0.0133934	0.00628715	0.0144948	0.0191185	0.012666	0.00692583	0.0116222	0.0135917	0.0111722	0.0209346	0.00622691	0.0106357	0.0132619	0.0082273	0.0155631
Schaefer200	auc	pearson	nointer	2	inverted	min	0.0225241	-0.000536155	0.0177159	0.0151709	0.0155205	0.0155077	-0.00523083	0.0269648	-0.000270693	0.0300926	0.0139075	0.00183779	0.0328204	0.039662	0.0140243	-0.00222851	0.00552476	0.00747785	0.00359869	0.0379469	-0.0219821	0.00628404	0.0137282	-0.00697928	0.0370252
Schaefer200	auc	pearson	nointer	2	inverted	max	0.0800725	0.0466201	0.11365	0.0998688	0.0835037	0.0792141	0.0474009	0.0891452	0.0486801	0.0988499	0.0773495	0.032721	0.116122	0.141317	0.0828842	0.0380508	0.0792031	0.0683961	0.0590181	0.156114	0.0163205	0.0652954	0.0739358	0.0378843	0.119818
Schaefer200	auc	pearson	nointer	2	inverted	p	0.14	0.367	0.002	0.029	0.008	0.077	0.55	0.003	0.354	0.007	0.252	0.596	0.012	0.004	0.013	0.27	0.138	0.03	0.109	0.002	0.974	0.052	0.008	0.584	0.001
Schaefer200	auc	pearson	nointer	2	inverted	pz	0.123544	0.447119	3.83048e-06	0.013347	0.000566777	0.0675849	0.610156	0.000316926	0.423822	0.00132925	0.278208	0.653685	0.00333648	0.000262238	0.00243799	0.369086	0.137206	0.00881225	0.0910418	7.97692e-05	0.915319	0.0282098	0.000384388	0.62058	5.10669e-05
Schaefer200	auc	pearson	nointer	2	inverted	pmeff	0.729778	0.981076	0.017219	0.225331	0.0673131	0.501005	0.99902	0.0257298	0.977426	0.0591243	0.919463	0.999615	0.099441	0.0341752	0.107318	0.934805	0.724277	0.232225	0.632593	0.017219	1	0.370793	0.0673131	0.999504	0.0086426
Schaefer200	auc	pearson	nointer	2	delta	mean	-0.0280801	0.0164198	-0.020071	-0.0307076	-0.0308699	-0.0158936	0.0154065	-0.0343156	0.00250789	-0.0462328	-0.0210794	0.00747547	-0.0558268	-0.0621915	-0.0300366	-0.00374527	0.018019	-0.0308044	0.00439023	-0.04654	0.0718664	-0.0295805	-0.0224812	0.0394858	-0.0559007
Schaefer200	auc	pearson	nointer	2	delta	mean_rz	-1.39424	1.32339	-0.926441	-1.52991	-1.3379	-0.794533	0.630592	-1.73371	0.289713	-1.66062	-1.04962	0.293838	-1.89837	-2.36443	-1.46863	0.183924	1.10046	-1.33257	0.292954	-2.1735	4.02291	-1.55994	-1.16233	1.71859	-2.04491
Schaefer200	auc	pearson	nointer	2	delta	mean_z	-1.39985	1.19026	-0.820369	-1.56645	-1.26753	-0.765736	0.61223	-1.85344	0.278342	-1.73525	-0.976211	0.338564	-1.96209	-2.35081	-1.30978	0.123705	1.13899	-1.24428	0.238964	-2.18153	3.84078	-1.36822	-0.979019	1.70096	-2.09859
Schaefer200	auc	pearson	nointer	2	delta	std	0.0188633	0.016102	0.0240253	0.0211027	0.0199324	0.0164042	0.0154769	0.0209159	0.0121485	0.0172655	0.0167214	0.0127238	0.0176536	0.0234236	0.0181329	0.0108482	0.0170327	0.0168572	0.0165233	0.0272072	0.0240236	0.0131003	0.0166361	0.0205778	0.0184748
Schaefer200	auc	pearson	nointer	2	delta	min	-0.0736615	-0.0298724	-0.101288	-0.0886287	-0.0865683	-0.0518488	-0.0223244	-0.0873831	-0.0337201	-0.0935764	-0.0658736	-0.0320928	-0.11215	-0.132461	-0.0903973	-0.0341205	-0.0307777	-0.0719723	-0.0392742	-0.112011	0.0258245	-0.0683138	-0.0640977	-0.000267083	-0.104809
Schaefer200	auc	pearson	nointer	2	delta	max	0.0262507	0.0536764	0.0221447	0.0126353	0.00740411	0.0302656	0.0473959	0.0183658	0.0267739	-0.0177187	0.0454775	0.0431889	-0.0122879	-0.0197695	0.0135721	0.027014	0.0702982	0.0168171	0.0431316	0.0254788	0.147017	0.00284644	0.0209325	0.0897584	-0.0182078
Schaefer200	auc	pearson	nointer	2	delta	p	0.152	0.198	0.416	0.12	0.202	0.47	0.53	0.06	0.794	0.1	0.324	0.76	0.052	0.02	0.206	0.866	0.236	0.216	0.78	0.028	0.001	0.21	0.344	0.062	0.036
Schaefer200	auc	pearson	nointer	2	delta	pmeff	0.760792	0.852554	0.990593	0.670131	0.858813	0.995946	0.998571	0.415396	0.999999	0.599118	0.966531	0.999996	0.370793	0.160774	0.864836	1	0.90323	0.878911	0.999998	0.218382	0.0086426	0.870631	0.974208	0.426099	0.272463
Schaefer200	auc	pearson	nointer	2	delta	null_count	1000	1000	1000	1000	1000	1000	1000	1000	1000	1000	1000	1000	1000	1000	1000	1000	1000	1000	1000	1000	1000	1000	1000	1000	1000
Schaefer200	auc	pearson	nointer	2	delta	null_mean	0.00866902	-0.00856907	-0.00489413	0.00508829	-0.00538826	0.00234065	0.00365676	0.00122445	-0.00179957	-0.00653035	0.00694099	-0.000117796	-0.00438997	-7.11083e-05	-0.00555509	-0.00580047	-0.00774873	-0.00584898	0.00021237	0.00601853	0.00148755	-0.00446623	-0.00510709	0.00288734	-0.00687356
Schaefer200	auc	pearson	nointer	2	delta	null_std	0.0262521	0.0209944	0.0185001	0.0228515	0.0201033	0.0238127	0.0191917	0.0191751	0.0154754	0.0228799	0.0287033	0.0224278	0.0262153	0.026425	0.0186913	0.0166138	0.0226233	0.0200562	0.0174832	0.0240925	0.0183241	0.0183554	0.0177465	0.0215164	0.0233619
Schaefer200	auc	pearson	nointer	2	delta	null_mad	0.0177613	0.0121469	0.0119839	0.0158365	0.0134565	0.0161193	0.0128558	0.0133377	0.00956413	0.0167371	0.0178413	0.0150851	0.0181061	0.0174711	0.0118931	0.0102174	0.0149333	0.013116	0.0116827	0.0162907	0.012004	0.0118106	0.0110323	0.0139766	0.0164314
Schaefer200	auc	pearson	nointer	2	delta	null_min	-0.0768279	-0.0774647	-0.0709947	-0.0595846	-0.075871	-0.0654138	-0.0573245	-0.0531851	-0.0600056	-0.0778009	-0.0855833	-0.0697877	-0.0791106	-0.0807667	-0.0734262	-0.0664269	-0.0753289	-0.0745223	-0.0513348	-0.0910084	-0.0480888	-0.0607976	-0.0662403	-0.0720619	-0.0780762
Schaefer200	auc	pearson	nointer	2	delta	null_1%	-0.0486163	-0.0693572	-0.0486755	-0.0463294	-0.0561611	-0.0501407	-0.0382184	-0.0448161	-0.0427129	-0.0614092	-0.0612871	-0.0529711	-0.0629977	-0.0620363	-0.0545476	-0.0466975	-0.0662718	-0.0572663	-0.0368605	-0.0516547	-0.0365989	-0.0489353	-0.0485393	-0.0610973	-0.0573074
Schaefer200	auc	pearson	nointer	2	delta	null_2.5%	-0.0397941	-0.0583425	-0.0412845	-0.0411246	-0.0472706	-0.041486	-0.0318747	-0.0346734	-0.0354774	-0.0521838	-0.0460618	-0.0469277	-0.0559323	-0.0530219	-0.0459177	-0.039588	-0.0575791	-0.0460167	-0.032878	-0.0410838	-0.0319117	-0.0451606	-0.0432538	-0.048117	-0.0533987
Schaefer200	auc	pearson	nointer	2	delta	null_5%	-0.0324063	-0.0473189	-0.0364417	-0.0319495	-0.0391732	-0.035781	-0.0262233	-0.0302116	-0.0285188	-0.0458957	-0.0394244	-0.0391937	-0.047724	-0.0424902	-0.0373445	-0.0321647	-0.0472978	-0.0382637	-0.0294824	-0.033089	-0.0257521	-0.0384836	-0.037602	-0.0338661	-0.0466882
Schaefer200	auc	pearson	nointer	2	delta	null_10%	-0.0243899	-0.0356664	-0.0298815	-0.0235698	-0.0313091	-0.0279432	-0.0209713	-0.022145	-0.0211615	-0.0376575	-0.0304326	-0.0289124	-0.0393389	-0.0337494	-0.030258	-0.0259529	-0.0381288	-0.031486	-0.0223119	-0.0232291	-0.0209599	-0.0304395	-0.0300129	-0.0234757	-0.0403848
Schaefer200	auc	pearson	nointer	2	delta	null_25%	-0.00957824	-0.0196294	-0.0165146	-0.0104879	-0.018038	-0.0147834	-0.00957373	-0.0120659	-0.0107628	-0.0232263	-0.0112176	-0.0144773	-0.0222104	-0.0180366	-0.0169935	-0.0160852	-0.0220667	-0.0190214	-0.011151	-0.00975681	-0.0110952	-0.0158993	-0.015458	-0.0102479	-0.0230878
Schaefer200	auc	pearson	nointer	2	delta	null_50%	0.0086342	-0.00741305	-0.00361063	0.00521352	-0.004178	0.00309446	0.00338741	-3.23542e-05	-0.00160018	-0.0050253	0.00668457	0.000903739	-0.00486696	-0.000946316	-0.00414068	-0.00653141	-0.00634527	-0.00489159	-0.000683944	0.00595563	0.000270418	-0.00226537	-0.00346967	0.00387363	-0.00608416
Schaefer200	auc	pearson	nointer	2	delta	null_75%	0.0254495	0.00463506	0.00737177	0.021121	0.00843634	0.0177709	0.0161935	0.0145654	0.00804082	0.00998291	0.0245136	0.015564	0.0141923	0.0170754	0.00702929	0.00402809	0.00766047	0.00723811	0.0120673	0.0225042	0.0130311	0.00765422	0.00666795	0.0176023	0.00995368
Schaefer200	auc	pearson	nointer	2	delta	null_90%	0.0433265	0.0159847	0.0179437	0.0345227	0.0201906	0.0309582	0.0270878	0.0259389	0.0168018	0.022164	0.0448882	0.0290973	0.0300503	0.0344309	0.0172147	0.0148156	0.0207316	0.0186931	0.0236813	0.0352466	0.0254062	0.0174758	0.0164204	0.0302837	0.0220395
Schaefer200	auc	pearson	nointer	2	delta	null_95%	0.0535287	0.0238354	0.0246535	0.0412221	0.026538	0.0400337	0.0379301	0.0329537	0.0225384	0.0286904	0.0571008	0.035618	0.0382252	0.0423059	0.0245935	0.0210583	0.0280434	0.0277667	0.0291044	0.0433497	0.0349277	0.0232294	0.0222655	0.0365604	0.0287708
Schaefer200	auc	pearson	nointer	2	delta	null_97.5%	0.0609294	0.0319667	0.030434	0.0473266	0.0315515	0.054439	0.0451324	0.0410084	0.0278533	0.0335249	0.0649008	0.0408352	0.0438205	0.0526794	0.02859	0.0269626	0.0352408	0.0330912	0.0334885	0.0560496	0.0425342	0.0281551	0.0254995	0.0406875	0.0372854
Schaefer200	auc	pearson	nointer	2	delta	null_99%	0.0716694	0.0399053	0.0364016	0.0585394	0.0373399	0.0647572	0.0530797	0.0461818	0.0364092	0.0402645	0.0711828	0.0494476	0.0534733	0.0631478	0.0313966	0.0377731	0.0396136	0.0395217	0.0415225	0.0660113	0.0492457	0.032509	0.0315596	0.0458657	0.0423148
Schaefer200	auc	pearson	nointer	2	delta	null_max	0.0820159	0.0551384	0.0555505	0.0785007	0.0559647	0.0816157	0.059522	0.0669278	0.0512243	0.0571647	0.0890488	0.0655172	0.0745538	0.0763454	0.0448403	0.0485831	0.0573994	0.0534208	0.0569272	0.0766315	0.0643593	0.0416174	0.0495855	0.0513513	0.0488579
Schaefer200	poly2	pearson	all	1	original	mean	0.201752	0.320091	0.198547	0.277369	0.0769883	0.180534	0.352274	0.0361946	0.440712	0.225705	0.26035	0.26594	0.189274	0.243227	0.465051	0.120353	0.308957	0.00227613	0.183096	0.285932	0.740706	0.0562764	0.53406	0.290764	0.256348
Schaefer200	poly2	pearson	all	1	original	mean_rz	-0.529426	2.0425	0.976363	0.051111	-0.0890182	-0.174579	0.933885	-0.789907	0.819631	1.00528	-0.162454	0.315137	0.00224888	-0.0207509	2.72863	0.472865	1.67144	-0.538252	0.827932	0.296433	4.53724	-0.44481	4.91191	0.646271	0.565388
Schaefer200	poly2	pearson	all	1	original	mean_z	-0.652388	1.77497	0.70737	-0.150132	-0.228446	-0.344285	0.621964	-0.843897	0.547268	0.690339	-0.3191	0.148463	-0.146494	-0.188997	2.23517	0.317835	1.25279	-0.616497	0.589194	0.14431	3.70581	-0.515066	4.21618	0.378278	0.365127
Schaefer200	poly2	pearson	all	1	original	std	0.0782814	0.090812	0.0742009	0.0841157	0.0398076	0.0664953	0.0928228	0.0538726	0.107006	0.0606571	0.083741	0.103956	0.0776785	0.0715974	0.118114	0.0569284	0.10512	0.032923	0.0651495	0.119475	0.224884	0.0496457	0.111848	0.0964201	0.0977192
Schaefer200	poly2	pearson	all	1	original	min	0.00938205	0.140207	0.0681969	0.096264	-0.00975	0.0287989	0.158758	-0.0790578	0.183159	0.0711755	0.0569176	-0.0116994	0.0147845	0.0553137	0.172991	-0.0227038	0.0852593	-0.0750905	-0.028606	0.015776	0.25137	-0.0426733	0.334551	0.0835468	0.0703754
Schaefer200	poly2	pearson	all	1	original	max	0.398633	0.538513	0.418043	0.5047	0.192664	0.35742	0.663547	0.188703	0.725452	0.394342	0.490293	0.549162	0.360295	0.388938	0.829102	0.280597	0.647445	0.106285	0.398029	0.639295	1.26055	0.199206	0.906227	0.55936	0.520833
Schaefer200	poly2	pearson	all	1	original	p	0.723	0.048	0.213	0.482	0.549	0.562	0.233	0.807	0.268	0.208	0.566	0.369	0.498	0.508	0.032	0.318	0.119	0.724	0.235	0.385	0.001	0.68	0.001	0.303	0.297
Schaefer200	poly2	pearson	all	1	original	pz	0.74303	0.0378784	0.239558	0.5597	0.590395	0.634749	0.26688	0.800754	0.292003	0.244882	0.625235	0.440959	0.558263	0.57499	0.0126665	0.375245	0.105026	0.731318	0.277767	0.442599	0.000104589	0.696837	1.23079e-05	0.352542	0.35744
Schaefer200	poly2	pearson	all	1	original	pmeff	0.999985	0.347384	0.874831	0.996677	0.999001	0.999225	0.899884	0.999999	0.933239	0.867761	0.999284	0.981588	0.997469	0.997874	0.245851	0.963864	0.666864	0.999986	0.902126	0.985266	0.0086426	0.999949	0.0086426	0.956357	0.952988
Schaefer200	poly2	pearson	all	1	original	null_count	1000	1000	1000	1000	1000	1000	1000	1000	1000	1000	1000	1000	1000	1000	1000	1000	1000	1000	1000	1000	1000	1000	1000	1000	1000
Schaefer200	poly2	pearson	all	1	original	null_mean	0.330979	0.114728	0.112488	0.304275	0.0996266	0.241441	0.246963	0.143811	0.325942	0.139532	0.326745	0.238001	0.213943	0.279174	0.165228	0.0866893	0.141468	0.0567404	0.109563	0.257523	0.169808	0.11561	0.0854172	0.225117	0.199848
Schaefer200	poly2	pearson	all	1	original	null_std	0.198083	0.1157	0.121661	0.179214	0.0990966	0.17691	0.169319	0.127523	0.209715	0.124827	0.208068	0.188186	0.168399	0.190202	0.134139	0.105916	0.133692	0.0883448	0.124803	0.196858	0.154055	0.115197	0.10641	0.173541	0.154741
Schaefer200	poly2	pearson	all	1	original	null_mad	0.11904	0.0710645	0.0731874	0.107582	0.0596211	0.10648	0.103116	0.080224	0.12794	0.070153	0.11591	0.119096	0.0969212	0.125622	0.0794165	0.0679868	0.0760629	0.0524485	0.0758974	0.127331	0.089603	0.072104	0.0640091	0.105833	0.0907973
Schaefer200	poly2	pearson	all	1	original	null_min	-0.121078	-0.210051	-0.160958	-0.0319773	-0.139922	-0.0800333	-0.0649622	-0.247004	-0.174092	-0.151253	-0.110202	-0.219326	-0.169987	-0.164529	-0.126956	-0.170657	-0.21093	-0.159315	-0.209864	-0.240592	-0.131484	-0.213364	-0.185733	-0.141767	-0.216875
Schaefer200	poly2	pearson	all	1	original	null_1%	-0.0191613	-0.137021	-0.0986463	0.0179474	-0.0826671	-0.0436673	-0.0278766	-0.124943	-0.0778956	-0.0920748	-0.0510946	-0.0986359	-0.0918028	-0.0485532	-0.0630704	-0.0964092	-0.118586	-0.113314	-0.11481	-0.0730131	-0.0717803	-0.10866	-0.10303	-0.0679088	-0.0892411
Schaefer200	poly2	pearson	all	1	original	null_2.5%	0.0135381	-0.0939185	-0.0735799	0.0498194	-0.0597952	-0.0133361	0.0129506	-0.0612727	-0.0349173	-0.0560966	-0.0158738	-0.0561423	-0.0543817	-0.00949518	-0.0373486	-0.0715131	-0.0755758	-0.0892288	-0.085006	-0.048628	-0.0455838	-0.0867043	-0.0852071	-0.0396588	-0.0511334
Schaefer200	poly2	pearson	all	1	original	null_5%	0.0561197	-0.0658155	-0.0556297	0.0765184	-0.0335055	0.0187488	0.0311702	-0.0363552	0.0373023	-0.0300079	0.0309807	-0.0159317	-0.0183678	0.0167015	-0.00822019	-0.055559	-0.042431	-0.0675922	-0.0545739	-0.00967212	-0.0203641	-0.0509501	-0.0595638	-0.0139007	-0.013522
Schaefer200	poly2	pearson	all	1	original	null_10%	0.115854	-0.0266352	-0.027546	0.10648	-0.00914493	0.0483371	0.0648383	-0.00678798	0.102886	0.00398821	0.105542	0.0259625	0.0268289	0.0635977	0.0204961	-0.0315829	-0.0108581	-0.043491	-0.0290062	0.0349562	0.00604097	-0.0237773	-0.0321971	0.0255107	0.0242498
Schaefer200	poly2	pearson	all	1	original	null_25%	0.191668	0.0404167	0.0292846	0.175143	0.0303295	0.110821	0.123853	0.0554479	0.181472	0.0568432	0.184255	0.105054	0.101634	0.140087	0.0690965	0.0114263	0.0514658	-0.00138966	0.0209961	0.115481	0.0598664	0.035896	0.0122418	0.102298	0.0968533
Schaefer200	poly2	pearson	all	1	original	null_50%	0.29519	0.104892	0.0926044	0.269217	0.084857	0.208094	0.209501	0.130146	0.285242	0.121147	0.288268	0.210295	0.188951	0.247092	0.143775	0.0726895	0.120467	0.0441307	0.0899328	0.229971	0.137955	0.103827	0.0679205	0.189359	0.180238
Schaefer200	poly2	pearson	all	1	original	null_75%	0.444652	0.185373	0.182882	0.397525	0.154505	0.332176	0.3397	0.214841	0.453292	0.203957	0.437067	0.349718	0.299025	0.395458	0.229457	0.149122	0.212876	0.103237	0.177797	0.368162	0.247289	0.185367	0.140707	0.328255	0.28644
Schaefer200	poly2	pearson	all	1	original	null_90%	0.60958	0.255908	0.282399	0.561448	0.232656	0.502227	0.493332	0.308367	0.631619	0.297629	0.626168	0.489573	0.441038	0.532907	0.350378	0.226737	0.328347	0.168123	0.281526	0.531366	0.388521	0.268412	0.232643	0.461726	0.395539
Schaefer200	poly2	pearson	all	1	original	null_95%	0.696985	0.317955	0.341499	0.639451	0.288641	0.601108	0.585247	0.386703	0.727118	0.378823	0.730642	0.57853	0.529019	0.622931	0.41742	0.286409	0.396719	0.218869	0.342597	0.630169	0.47501	0.329784	0.289613	0.560691	0.482827
Schaefer200	poly2	pearson	all	1	original	null_97.5%	0.798602	0.36741	0.397308	0.723411	0.336688	0.666481	0.660857	0.426996	0.788921	0.439945	0.816751	0.686579	0.610986	0.712751	0.485335	0.34369	0.452369	0.266712	0.411341	0.694473	0.564012	0.37044	0.351514	0.627101	0.574803
Schaefer200	poly2	pearson	all	1	original	null_99%	0.921917	0.439748	0.445636	0.837778	0.408436	0.71995	0.724819	0.498778	0.906286	0.514265	0.946774	0.78783	0.718056	0.802923	0.582188	0.403671	0.528456	0.321243	0.490241	0.807513	0.629811	0.419165	0.399693	0.712441	0.661829
Schaefer200	poly2	pearson	all	1	original	null_max	1.04198	0.602697	0.626386	1.12396	0.487898	1.00412	0.933428	0.63431	1.0363	0.695664	1.04369	1.00868	1.05466	1.21296	0.94166	0.525851	0.81504	0.485702	0.61662	1.21146	0.754137	0.557141	0.493192	0.865086	0.898371
Schaefer200	poly2	pearson	all	1	inverted	mean	0.182898	-0.0222061	0.202829	0.561987	0.202114	0.345615	0.0633894	0.125591	0.126254	0.591514	0.550966	0.0270319	0.852105	0.728103	0.0307485	0.0803981	0.500238	0.54941	0.19711	0.406317	-0.0105046	0.383415	0.715816	0.104566	0.873338
Schaefer200	poly2	pearson	all	1	inverted	mean_rz	-0.636254	-1.20632	1.01582	1.83553	1.32652	0.871114	-0.955731	-0.0382969	-0.838178	4.52238	1.52867	-1.0379	4.615	2.58265	-0.95994	0.0764768	3.36763	6.49792	0.952473	0.934131	-1.11753	2.61538	6.82715	-0.540401	5.14872
Schaefer200	poly2	pearson	all	1	inverted	mean_z	-0.74757	-1.18353	0.742563	1.43801	1.03421	0.588849	-1.08419	-0.142873	-0.952192	3.62086	1.07763	-1.12106	3.78958	2.36028	-1.00254	-0.0593976	2.68355	5.57667	0.701483	0.755842	-1.17045	2.32476	5.92426	-0.694657	4.35237
Schaefer200	poly2	pearson	all	1	inverted	std	0.0990904	0.0807793	0.108036	0.19976	0.10147	0.0920726	0.0632929	0.110449	0.081003	0.204614	0.183469	0.055176	0.292442	0.254603	0.068305	0.0619056	0.141748	0.177959	0.0875545	0.171821	0.0417875	0.133864	0.20864	0.0578208	0.297357
Schaefer200	poly2	pearson	all	1	inverted	min	-0.0206719	-0.344661	-0.052239	0.0862795	-0.0439776	0.144715	-0.0541309	-0.258638	-0.0453015	0.155871	0.0915472	-0.102005	0.205955	0.128028	-0.134771	-0.0667687	0.169999	0.12889	-0.0320409	-0.0129095	-0.130954	0.101801	0.259522	-0.0453684	0.182944
Schaefer200	poly2	pearson	all	1	inverted	max	0.431357	0.164204	0.49618	1.20212	0.441596	0.567438	0.261973	0.355418	0.42177	1.19561	1.18879	0.223311	1.50836	1.30783	0.184396	0.243935	0.946473	0.994878	0.394072	0.832594	0.148517	0.763464	1.15322	0.255662	1.61242
Schaefer200	poly2	pearson	all	1	inverted	p	0.779	0.897	0.208	0.1	0.135	0.228	0.903	0.514	0.863	0.004	0.151	0.898	0.002	0.02	0.867	0.468	0.013	0.001	0.216	0.209	0.933	0.02	0.001	0.742	0.002
Schaefer200	poly2	pearson	all	1	inverted	pz	0.772753	0.881817	0.228761	0.075114	0.150397	0.277882	0.860979	0.556833	0.829621	0.00014579	0.140478	0.868989	7.48778e-05	0.00910161	0.842079	0.523694	0.00362767	1.20632e-08	0.241391	0.224759	0.879207	0.0100113	1.54047e-09	0.756474	6.66701e-06
Schaefer200	poly2	pearson	all	1	inverted	pmeff	0.999998	1	0.867761	0.599118	0.71584	0.894078	1	0.998089	1	0.0341752	0.758334	1	0.017219	0.160774	1	0.995811	0.107318	0.0086426	0.878911	0.869203	1	0.160774	0.0086426	0.999992	0.017219
Schaefer200	poly2	pearson	all	1	delta	mean	0.0188539	0.342297	-0.00428155	-0.284617	-0.125125	-0.165081	0.288884	-0.0893966	0.314459	-0.365809	-0.290615	0.238908	-0.662831	-0.484876	0.434303	0.0399548	-0.191281	-0.547134	-0.014014	-0.120385	0.75121	-0.327138	-0.181756	0.186199	-0.61699
Schaefer200	poly2	pearson	all	1	delta	std	0.127679	0.125594	0.137537	0.211302	0.109236	0.113206	0.115099	0.134747	0.123347	0.211829	0.183442	0.1174	0.276656	0.246846	0.12887	0.0875918	0.157747	0.180543	0.112835	0.216461	0.226456	0.130054	0.235147	0.109314	0.307438
Schaefer200	poly2	pearson	all	1	delta	min	-0.411852	0.0801058	-0.316822	-0.920736	-0.38147	-0.502394	0.0101883	-0.36216	0.0302637	-1.03519	-0.985044	-0.14472	-1.29349	-1.03942	0.149106	-0.145899	-0.621362	-0.95023	-0.283999	-0.644334	0.215184	-0.683592	-0.663188	-0.0869779	-1.34031
Schaefer200	poly2	pearson	all	1	delta	max	0.294027	0.660945	0.360131	0.165326	0.124484	0.0904789	0.613623	0.350711	0.674187	0.150427	0.187905	0.528339	-0.0606952	0.0990127	0.85071	0.269677	0.160467	-0.112474	0.269315	0.305109	1.28382	-0.0508996	0.324548	0.503871	0.0747403
Schaefer200	poly2	pearson	all	1	delta	p	0.512	0.004	0.994	0.096	0.38	0.336	0.282	0.696	0.306	0.12	0.19	0.508	0.038	0.07	0.034	0.246	0.812	0.036	0.886	0.516	0.001	0.124	0.666	0.642	0.03
Schaefer200	poly2	pearson	all	1	delta	pmeff	0.998019	0.0341752	1	0.583394	0.984194	0.971348	0.943537	0.999967	0.95796	0.670131	0.839294	0.997874	0.285454	0.467201	0.259263	0.913683	1	0.272463	1	0.998156	0.0086426	0.682915	0.999926	0.999865	0.232225
Schaefer200	poly2	pearson	all	2	original	mean	0.205753	0.313191	0.17998	0.274877	0.0718329	0.194017	0.350079	0.0358709	0.419689	0.223886	0.264339	0.289733	0.216336	0.258194	0.464965	0.120584	0.324267	-0.000639496	0.192485	0.326848	0.73681	0.0593985	0.500039	0.308354	0.277657
Schaefer200	poly2	pearson	all	2	original	mean_rz	-0.51733	2.02136	0.833667	0.0316947	-0.1628	-0.0906448	0.968714	-0.808841	0.776225	0.942036	-0.114527	0.444519	0.19713	0.0777698	2.85676	0.519201	1.8892	-0.612848	0.955422	0.536012	4.69869	-0.432721	4.67545	0.790868	0.722881
Schaefer200	poly2	pearson	all	2	original	mean_z	-0.641696	1.78047	0.585634	-0.158332	-0.286277	-0.271693	0.639506	-0.866429	0.473634	0.691579	-0.298128	0.293323	0.02195	-0.105905	2.31157	0.344244	1.44134	-0.657729	0.703706	0.371875	3.81974	-0.51034	4.06724	0.504379	0.513426
Schaefer200	poly2	pearson	all	2	original	std	0.0822916	0.102962	0.0728585	0.0859887	0.0375137	0.0682922	0.0994033	0.0437507	0.0966259	0.0547366	0.0959825	0.123463	0.0927915	0.0763751	0.11975	0.0526283	0.118154	0.0384084	0.0612708	0.132008	0.228067	0.0535451	0.101448	0.122595	0.107564
Schaefer200	poly2	pearson	all	2	original	min	-0.00446417	0.0605697	-0.0198404	0.0823856	-0.0182359	0.052275	0.129985	-0.0736906	0.202572	0.0915061	0.0766687	0.0461925	-0.00615437	0.0594104	0.233979	-0.0148211	0.0669212	-0.070945	0.0668776	0.0589225	0.249261	-0.0393248	0.249581	0.0439498	0.0642051
Schaefer200	poly2	pearson	all	2	original	max	0.429052	0.566985	0.449478	0.48388	0.194952	0.405349	0.603649	0.149266	0.701452	0.378842	0.492369	0.605959	0.480302	0.462704	1.07053	0.257467	0.764136	0.108972	0.364588	0.73258	1.26405	0.204244	0.774088	0.63961	0.581401
Schaefer200	poly2	pearson	all	2	original	p	0.724	0.051	0.246	0.487	0.57	0.531	0.229	0.813	0.28	0.207	0.557	0.33	0.429	0.471	0.028	0.308	0.093	0.74	0.213	0.306	0.001	0.67	0.001	0.271	0.261
Schaefer200	poly2	pearson	all	2	original	pz	0.739569	0.0374265	0.278962	0.562934	0.612722	0.607123	0.261143	0.806991	0.317796	0.244492	0.617254	0.384582	0.49124	0.542192	0.0103689	0.365266	0.0746427	0.744749	0.240698	0.354924	6.62811e-05	0.695183	2.35801e-05	0.306909	0.303737
Schaefer200	poly2	pearson	all	2	original	pmeff	0.999986	0.365012	0.913683	0.996945	0.999339	0.998597	0.895262	1	0.942158	0.866306	0.999144	0.969022	0.992262	0.996012	0.218382	0.959	0.571246	0.999992	0.874831	0.95796	0.0086426	0.999934	0.0086426	0.935576	0.927493
Schaefer200	poly2	pearson	all	2	original	null_count	1000	1000	1000	1000	1000	1000	1000	1000	1000	1000	1000	1000	1000	1000	1000	1000	1000	1000	1000	1000	1000	1000	1000	1000	1000
Schaefer200	poly2	pearson	all	2	original	null_mean	0.328969	0.116025	0.111138	0.302581	0.0992329	0.240833	0.244745	0.142426	0.323683	0.139895	0.324732	0.23622	0.212761	0.277831	0.165105	0.0854166	0.138849	0.055592	0.107988	0.255761	0.168155	0.116132	0.0845371	0.223827	0.200507
Schaefer200	poly2	pearson	all	2	original	null_std	0.192015	0.110738	0.117552	0.174975	0.0957115	0.172312	0.164712	0.122982	0.202701	0.121448	0.202574	0.182435	0.162865	0.185424	0.129722	0.102158	0.128643	0.0854935	0.120074	0.191157	0.148873	0.111168	0.102158	0.167587	0.150264
Schaefer200	poly2	pearson	all	2	original	null_mad	0.11452	0.0686902	0.0703076	0.102093	0.0595477	0.101419	0.100172	0.0778108	0.119198	0.0707303	0.107265	0.115468	0.0942025	0.120353	0.0759746	0.0644826	0.0737763	0.0490022	0.07303	0.120706	0.0860045	0.070453	0.0624128	0.101847	0.0900501
Schaefer200	poly2	pearson	all	2	original	null_min	-0.114741	-0.177001	-0.147628	-0.0343193	-0.138244	-0.0720126	-0.0684277	-0.233686	-0.156686	-0.125587	-0.0840588	-0.20183	-0.148142	-0.140615	-0.113268	-0.162872	-0.199905	-0.147315	-0.200367	-0.220466	-0.13169	-0.207246	-0.173264	-0.119964	-0.202456
Schaefer200	poly2	pearson	all	2	original	null_1%	-0.00446123	-0.129706	-0.0975244	0.0298377	-0.0738692	-0.0329393	-0.0178179	-0.109516	-0.0737795	-0.0784706	-0.036003	-0.0851834	-0.0779055	-0.035922	-0.0537232	-0.0898497	-0.104215	-0.10906	-0.103125	-0.0676344	-0.0640971	-0.097648	-0.101544	-0.0517646	-0.0748487
Schaefer200	poly2	pearson	all	2	original	null_2.5%	0.0173573	-0.0816459	-0.066081	0.0531998	-0.0505182	-0.00160856	0.0180255	-0.0606275	-0.0290557	-0.0506743	-0.0107771	-0.0491059	-0.040644	0.00110214	-0.0306922	-0.065514	-0.0637398	-0.0816001	-0.0789265	-0.0387955	-0.0424997	-0.0778052	-0.078719	-0.0313918	-0.0435954
Schaefer200	poly2	pearson	all	2	original	null_5%	0.0681799	-0.0551397	-0.0441112	0.0788725	-0.0315837	0.0197319	0.0360115	-0.0324168	0.0493154	-0.0216118	0.0382095	-0.0113056	-0.0122933	0.0244427	-0.00337667	-0.0512211	-0.034943	-0.0663626	-0.0492258	-0.000907744	-0.0195863	-0.0431315	-0.0541529	-0.00376959	-0.0083623
Schaefer200	poly2	pearson	all	2	original	null_10%	0.122722	-0.0194524	-0.0233422	0.113796	-0.00831537	0.0525608	0.0672448	-0.003221	0.108737	0.00469271	0.117384	0.0302456	0.0292393	0.0670555	0.0248368	-0.0299741	-0.00760364	-0.0404786	-0.0252702	0.0389456	0.0125473	-0.0203201	-0.029357	0.0322627	0.0292856
Schaefer200	poly2	pearson	all	2	original	null_25%	0.196206	0.0451662	0.0319855	0.178147	0.0302077	0.116152	0.127131	0.0566978	0.188461	0.058561	0.189756	0.107182	0.101662	0.141613	0.0734155	0.0117387	0.0520374	-0.00147845	0.0221736	0.114798	0.0597997	0.039815	0.0153138	0.106167	0.100401
Schaefer200	poly2	pearson	all	2	original	null_50%	0.293589	0.107336	0.0930804	0.27008	0.0862058	0.207647	0.20621	0.129181	0.282512	0.1251	0.282552	0.213635	0.188804	0.244317	0.14318	0.0709471	0.117625	0.0438843	0.0890373	0.230924	0.137679	0.104598	0.0674049	0.188934	0.181146
Schaefer200	poly2	pearson	all	2	original	null_75%	0.437053	0.181674	0.177637	0.391511	0.150764	0.328306	0.333314	0.213475	0.447137	0.201397	0.430441	0.346654	0.295958	0.388805	0.228354	0.145464	0.206333	0.100316	0.175131	0.365361	0.240361	0.181698	0.140023	0.320205	0.282794
Schaefer200	poly2	pearson	all	2	original	null_90%	0.599673	0.253155	0.272713	0.550633	0.230661	0.490968	0.481893	0.302155	0.61286	0.296015	0.612163	0.479964	0.435152	0.522575	0.342948	0.220357	0.31375	0.16066	0.27465	0.515767	0.380682	0.265005	0.221377	0.459365	0.391276
Schaefer200	poly2	pearson	all	2	original	null_95%	0.686492	0.313204	0.336758	0.636323	0.278688	0.586388	0.583723	0.376561	0.71186	0.375532	0.723587	0.574238	0.519207	0.607076	0.40687	0.274321	0.389851	0.214961	0.329377	0.620824	0.461981	0.320055	0.280729	0.547154	0.484328
Schaefer200	poly2	pearson	all	2	original	null_97.5%	0.788151	0.351931	0.383025	0.710152	0.32529	0.664055	0.640706	0.417942	0.779719	0.435852	0.793934	0.65123	0.602171	0.69852	0.474713	0.339021	0.437019	0.258577	0.39702	0.687633	0.547211	0.356249	0.336032	0.613857	0.561386
Schaefer200	poly2	pearson	all	2	original	null_99%	0.876669	0.424274	0.453716	0.821551	0.39099	0.71086	0.724709	0.479821	0.885154	0.505126	0.951486	0.760172	0.698255	0.796446	0.568468	0.392537	0.509131	0.314035	0.473949	0.784239	0.61291	0.419751	0.380726	0.706095	0.652755
Schaefer200	poly2	pearson	all	2	original	null_max	1.03347	0.590416	0.618754	1.11697	0.475078	1.00612	0.938784	0.61005	1.05478	0.689156	0.999338	0.9987	1.04931	1.21732	0.90353	0.527891	0.770927	0.486652	0.580576	1.20599	0.764089	0.530825	0.498477	0.825365	0.870672
Schaefer200	poly2	pearson	all	2	inverted	mean	0.218171	-0.0132041	0.215094	0.542574	0.204469	0.354288	0.0716081	0.159827	0.140797	0.560433	0.534468	0.0424867	0.83363	0.68985	0.0416998	0.0809509	0.521866	0.531267	0.198936	0.439351	-0.00950048	0.376073	0.681631	0.114457	0.829218
Schaefer200	poly2	pearson	all	2	inverted	mean_rz	-0.444191	-1.18362	1.17053	1.80027	1.33956	0.97524	-0.90632	0.265654	-0.801907	4.15138	1.58406	-0.999741	4.61696	2.49689	-0.900924	0.10464	3.69572	6.70857	1.01501	1.16467	-1.15426	2.599	6.6379	-0.493231	4.85417
Schaefer200	poly2	pearson	all	2	inverted	mean_z	-0.577024	-1.16699	0.88434	1.37158	1.09951	0.658424	-1.05115	0.141496	-0.902248	3.46269	1.03536	-1.06193	3.81217	2.22203	-0.951305	-0.0437139	2.97737	5.56387	0.757436	0.960415	-1.19333	2.33827	5.84479	-0.652617	4.18404
Schaefer200	poly2	pearson	all	2	inverted	std	0.108183	0.0837845	0.11853	0.18435	0.098611	0.0980805	0.0680339	0.12756	0.0905028	0.198973	0.166942	0.0538654	0.260414	0.244014	0.072645	0.0655192	0.146748	0.171882	0.094685	0.184614	0.0363636	0.125186	0.195986	0.0629881	0.280324
Schaefer200	poly2	pearson	all	2	inverted	min	0.0115441	-0.302239	-0.0368567	0.141087	-0.0502901	0.145982	-0.0738336	-0.258103	-0.0180706	0.137309	0.150288	-0.056889	0.313189	0.152038	-0.0917649	-0.0505503	0.221641	0.172936	-0.00788454	-0.0605003	-0.0902125	0.146471	0.254758	-0.0306791	0.263055
Schaefer200	poly2	pearson	all	2	inverted	max	0.653775	0.202857	0.5034	1.04944	0.435338	0.682303	0.265677	0.571466	0.408129	1.18574	1.00616	0.242376	1.60711	1.38871	0.239632	0.259312	0.965124	0.959688	0.417096	1.07837	0.0938834	0.737902	1.22302	0.341966	1.77285
Schaefer200	poly2	pearson	all	2	inverted	p	0.689	0.891	0.176	0.111	0.133	0.217	0.888	0.401	0.841	0.006	0.158	0.876	0.002	0.029	0.853	0.465	0.008	0.001	0.196	0.171	0.94	0.019	0.001	0.725	0.002
Schaefer200	poly2	pearson	all	2	inverted	pz	0.718136	0.87851	0.188137	0.0849897	0.135652	0.255027	0.853526	0.443711	0.816657	0.000265682	0.15013	0.855987	6.83455e-05	0.0131031	0.829396	0.517442	0.00144663	1.2984e-08	0.224281	0.168302	0.883747	0.00965646	2.4919e-09	0.743104	1.41874e-05
Schaefer200	poly2	pearson	all	2	inverted	pmeff	0.99996	1	0.813534	0.639686	0.710089	0.880244	1	0.988278	1	0.0508721	0.775084	1	0.017219	0.225331	1	0.995602	0.0673131	0.0086426	0.849333	0.803486	1	0.153315	0.0086426	0.999986	0.017219
Schaefer200	poly2	pearson	all	2	delta	mean	-0.012418	0.326395	-0.0351137	-0.267697	-0.132636	-0.16027	0.278471	-0.123956	0.278892	-0.336547	-0.270129	0.247246	-0.617294	-0.431656	0.423266	0.0396329	-0.197599	-0.531906	-0.0064515	-0.112504	0.746311	-0.316674	-0.181592	0.193897	-0.551561
Schaefer200	poly2	pearson	all	2	delta	std	0.13991	0.151798	0.148615	0.197855	0.106607	0.12321	0.119536	0.147574	0.139471	0.210053	0.178118	0.127584	0.240234	0.23087	0.136373	0.0825299	0.157718	0.179068	0.111171	0.235689	0.234893	0.122267	0.217768	0.130672	0.282356
Schaefer200	poly2	pearson	all	2	delta	min	-0.440988	-0.0487505	-0.440762	-0.833292	-0.404914	-0.494435	-0.0149846	-0.530409	-0.165599	-0.959268	-0.903143	-0.0012691	-1.28019	-1.01086	0.0840316	-0.178781	-0.703207	-0.978042	-0.256918	-0.730247	0.173396	-0.649701	-0.711334	-0.0992568	-1.52748
Schaefer200	poly2	pearson	all	2	delta	max	0.27396	0.725578	0.308108	0.180737	0.131033	0.23561	0.644686	0.333209	0.592207	0.204248	0.141821	0.584058	-0.117306	0.0572451	0.899039	0.213632	0.184262	-0.16714	0.216469	0.37808	1.30128	-0.0555365	0.406995	0.60216	-0.0184151
Schaefer200	poly2	pearson	all	2	delta	p	0.414	0.004	0.85	0.1	0.344	0.33	0.28	0.568	0.348	0.146	0.2	0.468	0.054	0.086	0.032	0.232	0.802	0.034	0.928	0.526	0.001	0.128	0.652	0.614	0.05
Schaefer200	poly2	pearson	all	2	delta	pmeff	0.99031	0.0341752	1	0.599118	0.974208	0.969022	0.942158	0.999312	0.975541	0.745703	0.855713	0.995811	0.382217	0.541672	0.245851	0.898745	0.999999	0.259263	1	0.998461	0.0086426	0.695258	0.999895	0.999741	0.359183
Schaefer200	poly2	pearson	nointer	1	original	mean	0.153487	0.306022	0.149867	0.247615	-0.0141918	0.179903	0.345169	-0.0301314	0.337054	0.13899	0.250732	0.231954	0.108095	0.143299	0.371697	0.108062	0.234612	-0.0043241	0.222457	0.122128	0.733659	-0.0181322	0.571727	0.290214	0.202137
Schaefer200	poly2	pearson	nointer	1	original	mean_rz	-0.73179	2.00748	0.721961	0.0796008	-0.738205	0.0409936	0.991514	-1.24802	0.253227	0.456965	-0.189715	0.241345	-0.273202	-0.447043	2.02239	0.464092	1.11073	-0.853078	0.984356	-0.508436	4.29931	-0.861897	4.64028	0.664286	0.346346
Schaefer200	poly2	pearson	nointer	1	original	mean_z	-0.812728	1.76443	0.568493	-0.108147	-0.82449	-0.168887	0.771549	-1.23703	0.123728	0.275326	-0.332796	0.0747607	-0.403752	-0.598837	1.66635	0.246695	0.865285	-0.907556	0.800596	-0.629275	3.61519	-0.945826	4.1482	0.486938	0.198872
Schaefer200	poly2	pearson	nointer	1	original	std	0.082625	0.0931094	0.079036	0.0868737	0.0530851	0.0672172	0.0993995	0.0736636	0.116331	0.0624683	0.0881591	0.106748	0.0860518	0.0755018	0.108378	0.0651813	0.109368	0.0470287	0.0844288	0.126553	0.227367	0.05963	0.120078	0.0999236	0.0984596
Schaefer200	poly2	pearson	nointer	1	original	min	-0.0622897	0.11599	-0.0163838	0.0182186	-0.120716	-0.00505037	0.0517445	-0.262565	0.062503	0.0136223	0.0209452	-0.0778752	-0.108913	-0.0209892	0.109061	-0.0574177	-0.00146134	-0.115644	-0.015199	-0.199109	0.24221	-0.185577	0.328625	0.0494533	0.0290095
Schaefer200	poly2	pearson	nointer	1	original	max	0.414281	0.596255	0.395853	0.514549	0.12984	0.360851	0.665959	0.23109	0.640815	0.316742	0.495621	0.524369	0.320609	0.329959	0.727271	0.275754	0.585218	0.125258	0.464441	0.48615	1.23383	0.130134	0.927228	0.565227	0.463591
Schaefer200	poly2	pearson	nointer	1	original	p	0.803	0.052	0.258	0.468	0.792	0.484	0.195	0.919	0.395	0.332	0.582	0.416	0.624	0.701	0.066	0.344	0.176	0.848	0.185	0.689	0.004	0.842	0.002	0.268	0.376
Schaefer200	poly2	pearson	nointer	1	original	pz	0.79193	0.0387555	0.284754	0.543082	0.795287	0.567091	0.220077	0.892078	0.450741	0.39148	0.630419	0.470188	0.656877	0.725459	0.0477385	0.402524	0.193322	0.818064	0.211567	0.735518	0.000149018	0.828002	1.66039e-05	0.313065	0.421143
Schaefer200	poly2	pearson	nointer	1	original	pmeff	0.999999	0.370793	0.924899	0.995811	0.999999	0.996786	0.847699	1	0.987219	0.969815	0.999483	0.990593	0.999794	0.999972	0.446988	0.974208	0.813534	1	0.830481	0.99996	0.0341752	1	0.017219	0.933239	0.983287
Schaefer200	poly2	pearson	nointer	1	original	null_count	1000	1000	1000	1000	1000	1000	1000	1000	1000	1000	1000	1000	1000	1000	1000	1000	1000	1000	1000	1000	1000	1000	1000	1000	1000
Schaefer200	poly2	pearson	nointer	1	original	null_mean	0.31166	0.0989499	0.0785159	0.267006	0.074358	0.209953	0.216429	0.129913	0.311103	0.102419	0.317541	0.217875	0.175389	0.254974	0.144088	0.0817884	0.113425	0.0849282	0.120832	0.246024	0.151319	0.092827	0.0890335	0.204934	0.169869
Schaefer200	poly2	pearson	nointer	1	original	null_std	0.19462	0.117359	0.125509	0.179302	0.1074	0.177926	0.166859	0.129377	0.209741	0.132829	0.200751	0.18831	0.166671	0.186487	0.136591	0.106501	0.140054	0.0983436	0.126936	0.196888	0.161081	0.117315	0.116362	0.175134	0.162257
Schaefer200	poly2	pearson	nointer	1	original	null_mad	0.120039	0.0734821	0.0815731	0.108509	0.0671005	0.106231	0.107038	0.0817649	0.133425	0.0787788	0.120372	0.11805	0.0998405	0.123083	0.0837521	0.0667046	0.0864889	0.0564747	0.0806963	0.134838	0.0955476	0.0755375	0.0730996	0.111903	0.0987638
Schaefer200	poly2	pearson	nointer	1	original	null_min	-0.101019	-0.222608	-0.190926	-0.0885576	-0.18985	-0.148832	-0.0996238	-0.256382	-0.173577	-0.212177	-0.112149	-0.223106	-0.198361	-0.152884	-0.134235	-0.17844	-0.2657	-0.124729	-0.16605	-0.17447	-0.147827	-0.200862	-0.178508	-0.191777	-0.275252
Schaefer200	poly2	pearson	nointer	1	original	null_1%	-0.0510292	-0.142627	-0.139138	-0.0220214	-0.11471	-0.0851623	-0.0626101	-0.137394	-0.097396	-0.135652	-0.0292197	-0.121249	-0.141251	-0.0793634	-0.0838902	-0.0879994	-0.15444	-0.0846583	-0.114484	-0.109322	-0.112266	-0.136141	-0.111245	-0.0904157	-0.143153
Schaefer200	poly2	pearson	nointer	1	original	null_2.5%	-0.0193271	-0.108119	-0.114734	0.00429484	-0.0923888	-0.0568506	-0.0305888	-0.0812302	-0.0497471	-0.106644	0.00956051	-0.0858261	-0.100796	-0.0258333	-0.0636297	-0.0725011	-0.114804	-0.0599314	-0.0791999	-0.0627459	-0.0862711	-0.106132	-0.0948603	-0.0624829	-0.107294
Schaefer200	poly2	pearson	nointer	1	original	null_5%	0.0329521	-0.0674118	-0.0925426	0.0306277	-0.0674294	-0.019365	-0.00637899	-0.0576164	0.00463096	-0.0821204	0.0466281	-0.0412587	-0.0593485	-0.00505433	-0.0311117	-0.0553213	-0.0870356	-0.0435324	-0.0491078	-0.0216003	-0.0593692	-0.0820761	-0.066378	-0.0305088	-0.0749807
Schaefer200	poly2	pearson	nointer	1	original	null_10%	0.0888665	-0.040893	-0.0670159	0.0636631	-0.044695	0.0158484	0.03466	-0.022334	0.0772735	-0.0494182	0.0866448	0.0113155	-0.0138451	0.0369919	-0.00510191	-0.0353482	-0.0452061	-0.0226998	-0.0267952	0.0166889	-0.0269059	-0.0445048	-0.0386204	0.00683421	-0.0072657
Schaefer200	poly2	pearson	nointer	1	original	null_25%	0.17488	0.0185112	-0.0132935	0.138184	-0.0022863	0.0814948	0.0908975	0.0375417	0.162743	0.0106236	0.180386	0.0863255	0.0640754	0.124169	0.0463786	0.00444739	0.0148475	0.0183358	0.0291832	0.0977352	0.0354512	0.0137543	0.00683175	0.0771281	0.0589937
Schaefer200	poly2	pearson	nointer	1	original	null_50%	0.283723	0.0873184	0.0625528	0.234809	0.0592472	0.173447	0.187821	0.12116	0.286962	0.0856181	0.284589	0.189713	0.148535	0.224877	0.120575	0.0621648	0.0921844	0.0671036	0.104688	0.22377	0.124624	0.0783934	0.0688251	0.180004	0.151423
Schaefer200	poly2	pearson	nointer	1	original	null_75%	0.422304	0.165885	0.151164	0.362292	0.133841	0.307747	0.310239	0.201451	0.436419	0.170903	0.428506	0.327683	0.267998	0.376123	0.22082	0.139304	0.192063	0.133047	0.194172	0.372669	0.234704	0.163629	0.154335	0.304501	0.25894
Schaefer200	poly2	pearson	nointer	1	original	null_90%	0.575823	0.244	0.245077	0.520774	0.214683	0.464009	0.458283	0.310036	0.587622	0.282505	0.598171	0.455423	0.398795	0.499571	0.319606	0.220664	0.310447	0.211332	0.289947	0.502322	0.366499	0.250616	0.247394	0.443351	0.385496
Schaefer200	poly2	pearson	nointer	1	original	null_95%	0.656171	0.309475	0.307145	0.596331	0.280548	0.571812	0.550128	0.360546	0.698001	0.349857	0.701259	0.557294	0.487883	0.574247	0.395574	0.280836	0.361561	0.274927	0.347957	0.588786	0.461524	0.302554	0.310484	0.523575	0.479261
Schaefer200	poly2	pearson	nointer	1	original	null_97.5%	0.749589	0.356442	0.363294	0.689285	0.325863	0.638677	0.616503	0.43612	0.791694	0.417934	0.798705	0.681596	0.55266	0.6662	0.459446	0.342728	0.422097	0.33141	0.416443	0.678041	0.543922	0.33862	0.368682	0.612579	0.54964
Schaefer200	poly2	pearson	nointer	1	original	null_99%	0.877419	0.432028	0.433673	0.786417	0.377242	0.717117	0.691636	0.494625	0.914324	0.488141	0.907067	0.828374	0.652708	0.813766	0.553031	0.428601	0.510455	0.395282	0.494024	0.810297	0.639282	0.403765	0.416868	0.671135	0.608401
Schaefer200	poly2	pearson	nointer	1	original	null_max	1.07856	0.605029	0.697704	1.02605	0.565668	0.950714	0.806861	0.599189	1.04088	0.673299	1.06319	0.976227	0.95545	1.15289	1.02063	0.568234	0.81331	0.522904	0.756786	1.17774	0.778272	0.630326	0.60386	0.875782	0.853534
Schaefer200	poly2	pearson	nointer	1	inverted	mean	0.121868	-0.018515	0.163518	0.533874	0.194218	0.314317	0.0461149	0.0655562	0.134367	0.627762	0.48031	-0.0565335	0.886729	0.7142	-0.02823	0.0951567	0.443315	0.504618	0.159414	0.325179	-0.0783965	0.294035	0.736757	0.0571957	0.861712
Schaefer200	poly2	pearson	nointer	1	inverted	mean_rz	-0.909458	-0.971443	0.834838	1.85899	1.35672	0.894422	-0.892946	-0.45868	-0.771396	4.64174	1.09671	-1.40695	4.98701	2.68146	-1.19839	0.333601	2.73832	5.22534	0.457419	0.507271	-1.43317	1.92551	6.16301	-0.740219	4.8508
Schaefer200	poly2	pearson	nointer	1	inverted	mean_z	-0.975196	-1.0009	0.677261	1.48838	1.11602	0.58656	-1.02071	-0.497434	-0.842641	3.95502	0.810802	-1.45722	4.26794	2.46251	-1.26157	0.125523	2.35544	4.26758	0.303947	0.402031	-1.42608	1.71512	5.56644	-0.843574	4.26386
Schaefer200	poly2	pearson	nointer	1	inverted	std	0.0987042	0.0850181	0.0971902	0.187848	0.106621	0.108092	0.0670508	0.10729	0.0804077	0.215021	0.178387	0.0630269	0.292985	0.237455	0.0692615	0.0665994	0.1406	0.176914	0.0927788	0.189685	0.0572141	0.132036	0.213672	0.0698846	0.297928
Schaefer200	poly2	pearson	nointer	1	inverted	min	-0.103485	-0.349399	-0.0754159	0.050618	-0.0773349	0.0766014	-0.0815821	-0.288562	-0.0244316	0.152656	0.0110109	-0.184057	0.197395	0.104734	-0.181732	-0.0519045	0.115271	0.0568582	-0.0785759	-0.105731	-0.23162	0.0127224	0.250583	-0.146871	0.202139
Schaefer200	poly2	pearson	nointer	1	inverted	max	0.349644	0.205352	0.44128	1.10586	0.449476	0.641772	0.233876	0.328372	0.401421	1.24328	1.08373	0.162794	1.52138	1.25238	0.116091	0.251676	0.911096	0.980504	0.368072	0.773319	0.100058	0.674805	1.16663	0.259567	1.59332
Schaefer200	poly2	pearson	nointer	1	inverted	p	0.859	0.859	0.231	0.092	0.13	0.235	0.874	0.673	0.806	0.001	0.189	0.959	0.002	0.016	0.944	0.386	0.02	0.002	0.338	0.333	0.969	0.058	0.001	0.8	0.001
Schaefer200	poly2	pearson	nointer	1	inverted	pz	0.83539	0.841684	0.249013	0.0682274	0.132088	0.278651	0.846424	0.690646	0.800403	3.79486e-05	0.208623	0.927572	9.77018e-06	0.00687481	0.896561	0.45003	0.00922097	9.78602e-06	0.380526	0.343757	0.923181	0.0430832	1.27936e-08	0.800664	9.9507e-06
Schaefer200	poly2	pearson	nointer	1	inverted	pmeff	1	1	0.897596	0.567127	0.701269	0.902126	1	0.999939	0.999999	0.0086426	0.837564	1	0.017219	0.130586	1	0.985473	0.160774	0.017219	0.972088	0.970205	1	0.404516	0.0086426	0.999999	0.0086426
Schaefer200	poly2	pearson	nointer	1	delta	mean	0.0316195	0.324537	-0.0136514	-0.286259	-0.208409	-0.134413	0.299054	-0.0956876	0.202687	-0.488772	-0.229578	0.288487	-0.778634	-0.570901	0.399927	0.0129051	-0.208703	-0.508942	0.0630429	-0.203051	0.812056	-0.312168	-0.16503	0.233018	-0.659574
Schaefer200	poly2	pearson	nointer	1	delta	std	0.138177	0.131689	0.131936	0.196978	0.113453	0.128155	0.117327	0.145796	0.131162	0.220929	0.185139	0.129673	0.275619	0.227761	0.120842	0.0962492	0.161095	0.183478	0.128027	0.239949	0.226251	0.133445	0.243461	0.120481	0.30809
Schaefer200	poly2	pearson	nointer	1	delta	min	-0.411934	-0.0621636	-0.271579	-0.879599	-0.42179	-0.460644	0.00105402	-0.402145	-0.112417	-1.20449	-0.876753	-0.140029	-1.42345	-1.10197	0.0823946	-0.195796	-0.664772	-0.965219	-0.227974	-0.746232	0.259676	-0.685098	-0.68661	-0.0943808	-1.38933
Schaefer200	poly2	pearson	nointer	1	delta	max	0.38723	0.759773	0.31737	0.11644	0.0958411	0.157407	0.651278	0.290379	0.583872	0.0569776	0.282882	0.631039	-0.214221	0.0368081	0.754172	0.250483	0.172267	-0.00106366	0.368279	0.253588	1.31452	-0.00459307	0.454852	0.657284	-0.0365196
Schaefer200	poly2	pearson	nointer	1	delta	p	0.458	0.004	0.88	0.096	0.348	0.4	0.252	0.664	0.55	0.066	0.218	0.406	0.012	0.022	0.032	0.308	0.734	0.07	0.736	0.288	0.001	0.228	0.77	0.53	0.022
Schaefer200	poly2	pearson	nointer	1	delta	pmeff	0.995077	0.0341752	1	0.583394	0.975541	0.988107	0.919463	0.999922	0.99902	0.446988	0.881565	0.9891	0.099441	0.175517	0.245851	0.959	0.99999	0.467201	0.99999	0.947502	0.0086426	0.894078	0.999997	0.998571	0.175517
Schaefer200	poly2	pearson	nointer	2	original	mean	0.156356	0.296602	0.139304	0.255651	-0.0216648	0.198389	0.345224	-0.0344885	0.313906	0.139734	0.244216	0.261441	0.139429	0.16203	0.370459	0.106222	0.252063	-0.0128161	0.224745	0.169588	0.742712	-0.0128363	0.536079	0.308829	0.226588
Schaefer200	poly2	pearson	nointer	2	original	mean_rz	-0.730976	1.93858	0.652008	0.14184	-0.858818	0.157343	1.03992	-1.32594	0.142479	0.446193	-0.223951	0.428323	-0.0879349	-0.381639	2.08389	0.465108	1.27755	-0.958785	1.06088	-0.293061	4.51874	-0.862601	4.46873	0.837486	0.509381
Schaefer200	poly2	pearson	nointer	2	original	mean_z	-0.812798	1.72725	0.503492	-0.0591516	-0.922729	-0.0638651	0.803885	-1.305	0.0215651	0.278943	-0.36066	0.245707	-0.216607	-0.504168	1.69738	0.251704	1.04066	-0.99916	0.854066	-0.390432	3.76254	-0.934792	3.9706	0.614841	0.345909
Schaefer200	poly2	pearson	nointer	2	original	std	0.0878804	0.0986943	0.0845552	0.0900205	0.0541205	0.0681098	0.110565	0.0625135	0.104759	0.0576493	0.101274	0.125198	0.0993053	0.0810253	0.113355	0.0669641	0.122148	0.0442748	0.0815613	0.13915	0.222795	0.0649632	0.114329	0.125684	0.105753
Schaefer200	poly2	pearson	nointer	2	original	min	-0.0372773	0.0787428	-0.0915373	0.0631433	-0.146184	0.0454119	0.0771283	-0.203775	0.0855723	-0.00912337	-0.00645858	0.0327597	-0.101225	-0.0296252	0.194429	-0.0304552	0.0427324	-0.119816	0.0309687	-0.0794696	0.25495	-0.169091	0.23642	0.040592	-0.0185532
Schaefer200	poly2	pearson	nointer	2	original	max	0.378514	0.575221	0.409769	0.505569	0.161292	0.389489	0.602503	0.14349	0.630368	0.30953	0.51141	0.599242	0.39441	0.372269	0.99858	0.29698	0.690006	0.124827	0.423807	0.588682	1.25211	0.179364	0.850794	0.65551	0.534282
Schaefer200	poly2	pearson	nointer	2	original	p	0.807	0.055	0.274	0.45	0.836	0.449	0.186	0.932	0.435	0.333	0.591	0.35	0.53	0.652	0.06	0.344	0.154	0.883	0.178	0.592	0.004	0.838	0.002	0.237	0.314
Schaefer200	poly2	pearson	nointer	2	original	pz	0.79195	0.0419838	0.307221	0.523596	0.822046	0.525474	0.210615	0.904164	0.491393	0.390091	0.640891	0.402907	0.585785	0.693017	0.0447321	0.400586	0.148896	0.841262	0.196416	0.651964	8.34668e-05	0.825173	3.55488e-05	0.269228	0.36464
Schaefer200	poly2	pearson	nointer	2	original	pmeff	0.999999	0.38786	0.93784	0.99441	1	0.994321	0.832277	1	0.99294	0.970205	0.999572	0.976184	0.998571	0.999895	0.415396	0.974208	0.765643	1	0.817424	0.999581	0.0341752	1	0.017219	0.904324	0.961983
Schaefer200	poly2	pearson	nointer	2	original	null_count	1000	1000	1000	1000	1000	1000	1000	1000	1000	1000	1000	1000	1000	1000	1000	1000	1000	1000	1000	1000	1000	1000	1000	1000	1000
Schaefer200	poly2	pearson	nointer	2	original	null_mean	0.310226	0.100576	0.0774746	0.266047	0.0746724	0.209506	0.214097	0.128453	0.3095	0.103622	0.315067	0.216261	0.174418	0.254256	0.143789	0.0799835	0.110273	0.0831253	0.119094	0.244634	0.149687	0.0938564	0.0886362	0.203983	0.171609
Schaefer200	poly2	pearson	nointer	2	original	null_std	0.189309	0.11349	0.122802	0.175748	0.104405	0.174085	0.163117	0.124859	0.204336	0.12946	0.196448	0.18388	0.161532	0.182928	0.133541	0.104242	0.136251	0.0960221	0.123704	0.192212	0.157613	0.114135	0.112689	0.170526	0.158939
Schaefer200	poly2	pearson	nointer	2	original	null_mad	0.114429	0.0719958	0.0806998	0.104144	0.0637207	0.105355	0.103475	0.078957	0.128694	0.078002	0.115293	0.114569	0.0976784	0.114897	0.0806564	0.0645286	0.0842911	0.0551061	0.0771969	0.129326	0.092416	0.0722044	0.0705489	0.10619	0.0962801
Schaefer200	poly2	pearson	nointer	2	original	null_min	-0.0852713	-0.20923	-0.193699	-0.0882112	-0.183732	-0.129422	-0.10118	-0.241666	-0.170489	-0.193034	-0.0805172	-0.217518	-0.16473	-0.130116	-0.125417	-0.173678	-0.258289	-0.128557	-0.16577	-0.1775	-0.143823	-0.198428	-0.174642	-0.179911	-0.264165
Schaefer200	poly2	pearson	nointer	2	original	null_1%	-0.038289	-0.128233	-0.135189	-0.0102215	-0.111894	-0.0679773	-0.0547054	-0.131489	-0.090511	-0.121458	-0.0223371	-0.113675	-0.131271	-0.0747574	-0.0786962	-0.0853611	-0.148848	-0.0879592	-0.113632	-0.103173	-0.109992	-0.118825	-0.104443	-0.0895383	-0.129361
Schaefer200	poly2	pearson	nointer	2	original	null_2.5%	-0.000486084	-0.0932482	-0.111266	0.0145726	-0.0850782	-0.0429599	-0.0226654	-0.083675	-0.0464451	-0.10273	0.0107655	-0.0774364	-0.0953632	-0.0261093	-0.0567573	-0.0681857	-0.109053	-0.059891	-0.0716586	-0.0481713	-0.0823285	-0.0989421	-0.0870331	-0.0539158	-0.10336
Schaefer200	poly2	pearson	nointer	2	original	null_5%	0.0425129	-0.0656098	-0.0898551	0.037689	-0.065861	-0.0127732	-0.00233338	-0.052893	0.00961787	-0.0772059	0.051726	-0.0337314	-0.0549067	0.0037296	-0.0248116	-0.056215	-0.0824672	-0.0416059	-0.0477836	-0.0254595	-0.0558668	-0.0744427	-0.0647868	-0.0274203	-0.0684171
Schaefer200	poly2	pearson	nointer	2	original	null_10%	0.0957799	-0.0339062	-0.0670587	0.0672403	-0.0433529	0.0175225	0.036369	-0.0169504	0.0760422	-0.0439731	0.0988185	0.0166271	-0.00969935	0.0415345	-0.000184791	-0.0320441	-0.0478288	-0.0200968	-0.0203569	0.0248959	-0.023198	-0.0404777	-0.034241	0.0111725	-0.00370118
Schaefer200	poly2	pearson	nointer	2	original	null_25%	0.17944	0.0222428	-0.0107124	0.139081	0.000198788	0.0829859	0.0919439	0.0405776	0.170287	0.0124678	0.183143	0.0869603	0.0681934	0.12259	0.0504504	0.00463909	0.0148547	0.018393	0.0308794	0.0994377	0.0347855	0.0167709	0.00834351	0.081125	0.0644328
Schaefer200	poly2	pearson	nointer	2	original	null_50%	0.280369	0.089676	0.0612946	0.23375	0.0594697	0.173812	0.185688	0.120728	0.286721	0.0881339	0.282497	0.188686	0.152163	0.227041	0.121264	0.0617249	0.0924081	0.0655169	0.103326	0.225779	0.123573	0.0795053	0.0686693	0.176978	0.153877
Schaefer200	poly2	pearson	nointer	2	original	null_75%	0.421031	0.166733	0.152179	0.35238	0.132254	0.301303	0.303528	0.198766	0.42525	0.169579	0.416978	0.320207	0.262243	0.366048	0.218792	0.134982	0.187895	0.128236	0.184364	0.358391	0.228252	0.160169	0.152389	0.297984	0.25637
Schaefer200	poly2	pearson	nointer	2	original	null_90%	0.563532	0.239846	0.243035	0.519575	0.205982	0.451367	0.449485	0.296818	0.57346	0.276323	0.584243	0.449015	0.388411	0.491445	0.316804	0.215836	0.29776	0.204767	0.283934	0.48877	0.359003	0.24842	0.242507	0.435509	0.383572
Schaefer200	poly2	pearson	nointer	2	original	null_95%	0.650115	0.29936	0.306103	0.595274	0.275271	0.570244	0.536998	0.36104	0.688047	0.346657	0.691174	0.560678	0.478811	0.578509	0.391231	0.277598	0.353761	0.270491	0.343859	0.577481	0.455825	0.29528	0.30471	0.523912	0.48408
Schaefer200	poly2	pearson	nointer	2	original	null_97.5%	0.739094	0.347445	0.3562	0.675063	0.314352	0.64932	0.609898	0.418512	0.77971	0.412645	0.79474	0.678943	0.543487	0.656273	0.447574	0.339915	0.426694	0.328346	0.401106	0.670708	0.542738	0.332777	0.353096	0.606506	0.531701
Schaefer200	poly2	pearson	nointer	2	original	null_99%	0.878047	0.424823	0.433391	0.783649	0.386964	0.709885	0.686641	0.47264	0.918981	0.472494	0.908659	0.820889	0.641983	0.814831	0.546234	0.423187	0.499399	0.389242	0.488109	0.803643	0.644902	0.396289	0.414256	0.664704	0.604622
Schaefer200	poly2	pearson	nointer	2	original	null_max	1.02967	0.61225	0.70737	1.02934	0.565741	0.955852	0.817786	0.583665	1.02867	0.682296	1.03681	0.950144	0.95186	1.15752	1.01675	0.555835	0.765458	0.520973	0.718063	1.17347	0.790178	0.62397	0.594985	0.854672	0.837292
Schaefer200	poly2	pearson	nointer	2	inverted	mean	0.150194	-0.0172392	0.178879	0.523226	0.198173	0.321354	0.0427796	0.100275	0.145743	0.609015	0.4669	-0.0372373	0.887048	0.693482	-0.0143268	0.0874918	0.461792	0.492955	0.161085	0.358812	-0.075782	0.294243	0.712551	0.0605269	0.832261
Schaefer200	poly2	pearson	nointer	2	inverted	mean_rz	-0.767296	-1.00163	0.982776	1.8748	1.46819	0.944574	-0.931536	-0.174723	-0.73887	4.50411	1.0788	-1.33006	5.07454	2.73819	-1.13388	0.26933	2.95578	5.23178	0.504662	0.693828	-1.45498	2.00595	6.1559	-0.739666	4.75242
Schaefer200	poly2	pearson	nointer	2	inverted	mean_z	-0.845346	-1.03811	0.825758	1.46334	1.1829	0.642489	-1.05028	-0.225675	-0.801411	3.90384	0.77289	-1.3786	4.4117	2.40108	-1.18402	0.0720266	2.57995	4.26808	0.33945	0.594025	-1.43053	1.75569	5.5366	-0.841256	4.15662
Schaefer200	poly2	pearson	nointer	2	inverted	std	0.11056	0.0796963	0.103446	0.165389	0.0937059	0.125126	0.0660618	0.125987	0.0933879	0.198734	0.158343	0.0679211	0.25414	0.217279	0.0727836	0.0681998	0.147657	0.166176	0.100377	0.205868	0.0497405	0.125335	0.191355	0.0705151	0.268025
Schaefer200	poly2	pearson	nointer	2	inverted	min	-0.0864532	-0.299616	-0.0458085	0.195813	-0.0283584	0.049771	-0.108445	-0.295802	-0.0368605	0.204191	0.14847	-0.170178	0.351528	0.226499	-0.160922	-0.0829511	0.165711	0.155205	-0.0646797	-0.209881	-0.204512	0.0435831	0.312612	-0.108478	0.245784
Schaefer200	poly2	pearson	nointer	2	inverted	max	0.609713	0.163706	0.426509	1.02032	0.400472	0.723048	0.223598	0.506643	0.418376	1.1582	0.932927	0.166451	1.59792	1.29827	0.162201	0.275185	0.898712	0.894454	0.406311	1.03148	0.087106	0.660406	1.18857	0.298265	1.7376
Schaefer200	poly2	pearson	nointer	2	inverted	p	0.821	0.872	0.197	0.097	0.122	0.223	0.886	0.558	0.795	0.001	0.19	0.952	0.002	0.016	0.931	0.412	0.016	0.001	0.326	0.249	0.973	0.054	0.001	0.794	0.001
Schaefer200	poly2	pearson	nointer	2	inverted	pz	0.801159	0.850512	0.204354	0.0715868	0.118306	0.260173	0.853326	0.589317	0.788669	4.69585e-05	0.219679	0.916098	5.07605e-06	0.00814648	0.881915	0.471276	0.00492229	9.76429e-06	0.367071	0.276148	0.92382	0.0394954	1.51783e-08	0.800016	1.60029e-05
Schaefer200	poly2	pearson	nointer	2	inverted	pmeff	1	1	0.850951	0.587376	0.676579	0.887976	1	0.999161	0.999999	0.0086426	0.839294	1	0.017219	0.130586	1	0.990019	0.130586	0.0086426	0.96738	0.916618	1	0.382217	0.0086426	0.999999	0.0086426
Schaefer200	poly2	pearson	nointer	2	delta	mean	0.0061617	0.313841	-0.0395749	-0.267575	-0.219838	-0.122966	0.302445	-0.134763	0.168163	-0.469281	-0.222684	0.298679	-0.74762	-0.531452	0.384785	0.01873	-0.20973	-0.505771	0.0636598	-0.189225	0.818494	-0.307079	-0.176471	0.248302	-0.605673
Schaefer200	poly2	pearson	nointer	2	delta	std	0.150568	0.142081	0.138835	0.186727	0.107109	0.148696	0.124835	0.156761	0.150436	0.212563	0.185349	0.136394	0.236546	0.207246	0.128428	0.0983828	0.163947	0.17183	0.126034	0.261585	0.227444	0.12989	0.219756	0.135701	0.276138
Schaefer200	poly2	pearson	nointer	2	delta	min	-0.382292	-0.0167498	-0.386845	-0.871942	-0.454283	-0.529082	-0.0574355	-0.595331	-0.229731	-1.03739	-0.826605	0.0247609	-1.3526	-1.05944	0.107869	-0.222861	-0.678813	-0.90478	-0.253485	-0.855198	0.299628	-0.693609	-0.680343	-0.0571851	-1.56974
Schaefer200	poly2	pearson	nointer	2	delta	max	0.341393	0.790974	0.296228	0.058709	0.0772126	0.339718	0.63197	0.294492	0.499958	0.0779591	0.13111	0.612578	-0.166968	-0.083814	0.875842	0.23619	0.179019	-0.152122	0.433442	0.35066	1.36529	0.0458124	0.404134	0.674106	-0.0720712
Schaefer200	poly2	pearson	nointer	2	delta	p	0.37	0.004	0.996	0.11	0.316	0.424	0.224	0.534	0.612	0.072	0.222	0.376	0.022	0.042	0.032	0.298	0.74	0.07	0.704	0.286	0.001	0.22	0.69	0.478	0.042
Schaefer200	poly2	pearson	nointer	2	delta	pmeff	0.98184	0.0341752	1	0.636155	0.962934	0.991654	0.88922	0.998673	0.999729	0.47706	0.886719	0.983287	0.175517	0.310823	0.245851	0.953565	0.999992	0.467201	0.999974	0.946209	0.0086426	0.884167	0.999961	0.996447	0.310823
Schaefer200Subcortical	auc	pearson	all	1	original	mean	0.020052	0.022149	0.019431	0.0108086	0.0047939	0.0251069	0.0156988	0.0120193	0.0154777	0.00997091	0.0125072	0.0193582	0.0106032	0.0174635	0.014747	0.00990023	0.041661	0.00301218	0.0271531	0.021735	0.056112	0.00447954	0.010647	0.0323978	0.0120737
Schaefer200Subcortical	auc	pearson	all	1	original	mean_rz	-0.52684	0.530628	0.669614	-0.408852	-0.357328	1.76532	0.869275	-0.00546206	0.343277	-0.0983416	-0.483608	1.15819	-0.503692	-0.416415	-0.0293685	0.210794	2.25546	-0.541605	1.46097	0.724353	6.77128	-0.279301	0.286539	2.82146	0.13905
Schaefer200Subcortical	auc	pearson	all	1	original	mean_z	-0.704465	0.339194	0.329051	-0.564699	-0.562474	1.33337	0.486762	-0.215466	0.100556	-0.261681	-0.663122	0.99034	-0.634579	-0.586319	-0.23253	-0.0827391	1.95207	-0.704608	1.08065	0.477316	5.4798	-0.456368	-0.00918495	2.54117	-0.0311717
Schaefer200Subcortical	auc	pearson	all	1	original	std	0.00987294	0.00610658	0.00930205	0.00837839	0.0067556	0.00703922	0.00706712	0.00853389	0.005636	0.00651737	0.00729764	0.00668456	0.00690551	0.00779699	0.00586455	0.00429301	0.0109056	0.00420842	0.00795567	0.0111252	0.014452	0.00469468	0.00426465	0.00947915	0.00599964
Schaefer200Subcortical	auc	pearson	all	1	original	min	0.0035749	0.00796862	0.00116989	-0.0036324	-0.0135735	0.0081894	0.00191497	-0.00555113	0.000295465	-0.00424562	-0.000875797	0.00528651	-0.0027812	0.00394582	-0.000923546	-0.00252514	0.016911	-0.00898169	0.00895284	-0.00134945	0.0219194	-0.00537501	-0.00304537	0.0122636	0.000639226
Schaefer200Subcortical	auc	pearson	all	1	original	max	0.0566837	0.0371837	0.044183	0.0366749	0.0247174	0.0427674	0.0370122	0.0330599	0.0342563	0.0304672	0.0333903	0.0380717	0.0290056	0.0408906	0.0312782	0.0201816	0.0709234	0.0158667	0.0493692	0.0491079	0.0979496	0.0183754	0.0257415	0.0621459	0.0293682
Schaefer200Subcortical	auc	pearson	all	1	original	p	0.703	0.317	0.305	0.653	0.656	0.099	0.26	0.506	0.39	0.539	0.702	0.186	0.71	0.682	0.508	0.416	0.052	0.738	0.159	0.276	0.001	0.612	0.39	0.014	0.453
Schaefer200Subcortical	auc	pearson	all	1	original	pz	0.759538	0.367168	0.370996	0.713957	0.713199	0.091095	0.313127	0.58534	0.459931	0.603267	0.74648	0.160883	0.737252	0.721268	0.591982	0.532987	0.0254069	0.759583	0.139806	0.316484	2.09632e-08	0.676019	0.503666	0.00550403	0.51244
Schaefer200Subcortical	auc	pearson	all	1	original	pmeff	0.99997	0.962022	0.955901	0.999886	0.999894	0.591121	0.924461	0.997642	0.985599	0.998697	0.999969	0.828893	0.999976	0.999946	0.997723	0.990089	0.367523	0.99999	0.773617	0.937377	0.00854632	0.999703	0.985599	0.113923	0.994347
Schaefer200Subcortical	auc	pearson	all	1	original	null_count	1000	1000	1000	1000	1000	1000	1000	1000	1000	1000	1000	1000	1000	1000	1000	1000	1000	1000	1000	1000	1000	1000	1000	1000	1000
Schaefer200Subcortical	auc	pearson	all	1	original	null_mean	0.0314883	0.0183827	0.0157465	0.0159031	0.00946408	0.0135049	0.0118171	0.0142453	0.0145075	0.0121283	0.0178702	0.0120104	0.0156781	0.0252527	0.0173545	0.0107044	0.0189927	0.00885632	0.0154445	0.0174842	0.010181	0.00790439	0.0107362	0.0120947	0.0123057
Schaefer200Subcortical	auc	pearson	all	1	original	null_std	0.0162341	0.0111038	0.0111974	0.00902159	0.00830293	0.00870123	0.00797447	0.0103314	0.0096476	0.00824435	0.00808749	0.00741948	0.00799735	0.0132848	0.011214	0.0097189	0.0116125	0.00829416	0.0108348	0.00890568	0.00838188	0.00750459	0.00971915	0.00798965	0.00744253
Schaefer200Subcortical	auc	pearson	all	1	original	null_mad	0.0105064	0.0072843	0.00648751	0.00603312	0.00520716	0.00506237	0.00455269	0.00629071	0.00592073	0.00516434	0.00527654	0.00500219	0.00473405	0.00830769	0.0068465	0.00508147	0.00750119	0.00478752	0.00665974	0.00557996	0.00477784	0.00475832	0.00542078	0.00520372	0.0050208
Schaefer200Subcortical	auc	pearson	all	1	original	null_min	0.00298433	-0.00101657	-0.00274461	0.000764805	-0.00518961	-0.00237468	-0.00296246	-0.00584689	-0.00293981	-0.00416531	0.00269223	-0.00191965	0.000667019	0.00297685	-0.00230102	-0.00372559	-0.00241889	-0.00424092	-0.00320148	-0.000288562	-0.00380081	-0.00666009	-0.00468397	-0.0025673	-0.00238226
Schaefer200Subcortical	auc	pearson	all	1	original	null_1%	0.00738784	0.00266193	-0.000346791	0.00228888	-0.00350667	0.000433581	-0.000213351	-0.0015284	-0.000341641	-0.00145552	0.00565032	0.000243661	0.00316969	0.00493307	0.000749193	-0.00208203	0.000809766	-0.00288628	-0.000118264	0.00333033	-0.00193999	-0.003445	-0.00270458	-2.0341e-05	0.000285828
Schaefer200Subcortical	auc	pearson	all	1	original	null_2.5%	0.00930403	0.00330254	0.000715718	0.0034795	-0.0022087	0.00193219	0.000988654	-9.84139e-05	0.000946907	-0.000195101	0.00662076	0.00125505	0.00409921	0.00648229	0.00228542	-0.00120369	0.00216129	-0.00203805	0.00114813	0.00448838	-0.00087723	-0.00240475	-0.00194431	0.000919924	0.00127629
Schaefer200Subcortical	auc	pearson	all	1	original	null_5%	0.0110753	0.0044124	0.00238871	0.00434071	-0.000806492	0.00281428	0.002239	0.00113333	0.00245784	0.00107821	0.00771304	0.00203118	0.00504043	0.00829586	0.00382666	-0.000355581	0.00421758	-0.00116043	0.00240493	0.00574679	0.000172734	-0.00167292	-0.000699035	0.00181882	0.00233786
Schaefer200Subcortical	auc	pearson	all	1	original	null_10%	0.0136103	0.00617778	0.00409566	0.00594556	0.000638313	0.00408722	0.00343208	0.00320684	0.00421798	0.00292671	0.00886791	0.00352491	0.00695558	0.0106988	0.00555599	0.00106607	0.0056085	1.03423e-06	0.0039096	0.0074403	0.00152556	-0.000584323	0.000856037	0.00297983	0.0037874
Schaefer200Subcortical	auc	pearson	all	1	original	null_25%	0.0186038	0.00997039	0.0074773	0.0088223	0.00323803	0.00734354	0.00614951	0.00649797	0.00740235	0.00609373	0.0117381	0.00628845	0.010073	0.0156186	0.00908405	0.00396922	0.0104135	0.00280481	0.00715616	0.0109197	0.00422572	0.00240278	0.00353998	0.00581742	0.00648059
Schaefer200Subcortical	auc	pearson	all	1	original	null_50%	0.0282585	0.0164184	0.0129904	0.0144657	0.00755252	0.0118574	0.00983132	0.0120702	0.0124643	0.0107239	0.0162904	0.0107688	0.0141385	0.0225925	0.0150451	0.00831215	0.0165775	0.00685648	0.0127278	0.0157426	0.00814683	0.00644992	0.00834408	0.0106301	0.0110386
Schaefer200Subcortical	auc	pearson	all	1	original	null_75%	0.0413382	0.0249279	0.0214273	0.0214744	0.0144426	0.0178621	0.0160176	0.0200724	0.0197065	0.0164898	0.0225746	0.0167191	0.0200609	0.0325781	0.0235442	0.0146805	0.0264613	0.0129464	0.0221729	0.0227615	0.0141668	0.0121743	0.0153306	0.0167814	0.017284
Schaefer200Subcortical	auc	pearson	all	1	original	null_90%	0.0566991	0.0337602	0.0319806	0.0274646	0.0209865	0.0250355	0.0231941	0.0289393	0.0278167	0.0238707	0.0298445	0.0226127	0.0271282	0.0437801	0.032125	0.0241251	0.0359333	0.0206649	0.0314409	0.0299007	0.022362	0.0183944	0.0247279	0.0237483	0.0229376
Schaefer200Subcortical	auc	pearson	all	1	original	null_95%	0.0618246	0.0395402	0.0382322	0.0326596	0.0248184	0.0311272	0.0278405	0.0340978	0.0331676	0.0281776	0.0333568	0.0259952	0.0307298	0.0516575	0.0395291	0.0299509	0.0417649	0.0255457	0.0358586	0.0340366	0.0268617	0.0222548	0.0304653	0.0277023	0.0264685
Schaefer200Subcortical	auc	pearson	all	1	original	null_97.5%	0.0687679	0.0443352	0.0434238	0.0374037	0.0285413	0.0348783	0.0321556	0.03937	0.0386902	0.0325564	0.0364613	0.0288708	0.0342194	0.058279	0.0459112	0.036039	0.0469959	0.0296106	0.0419488	0.0377137	0.0311569	0.026824	0.0352292	0.0304728	0.0294394
Schaefer200Subcortical	auc	pearson	all	1	original	null_99%	0.0743833	0.051229	0.050037	0.0423931	0.0347848	0.041186	0.0373098	0.0447458	0.0441072	0.0358069	0.0396494	0.031163	0.0400914	0.0657073	0.0519457	0.0436341	0.0501309	0.0340152	0.0458164	0.0426595	0.0356034	0.029937	0.0400644	0.0327736	0.0315308
Schaefer200Subcortical	auc	pearson	all	1	original	null_max	0.082292	0.0664213	0.0648821	0.0530152	0.0431543	0.0568467	0.0436999	0.0590652	0.0560986	0.0406075	0.0481919	0.0378882	0.05544	0.0737254	0.0717204	0.0639161	0.0562273	0.0421394	0.0559034	0.0567635	0.0459048	0.0353689	0.0560936	0.040436	0.0349819
Schaefer200Subcortical	auc	pearson	all	1	inverted	mean	0.0396961	0.0230108	0.0406545	0.0630458	0.0457395	0.0346275	0.0289892	0.0560059	0.0270416	0.0554533	0.0540481	0.016444	0.0675424	0.0524321	0.0280185	0.0167038	0.02188	0.0307007	0.0243013	0.0943267	-0.0029592	0.0349674	0.0322081	0.0223175	0.068178
Schaefer200Subcortical	auc	pearson	all	1	inverted	mean_rz	0.73427	0.610425	2.87617	5.43116	4.94641	3.03379	2.83829	4.7108	1.66064	5.84189	4.82649	0.765241	7.60881	2.42264	1.27809	1.11387	0.476788	3.3593	1.17215	9.49904	-1.56784	4.04235	2.96932	1.51488	7.67606
Schaefer200Subcortical	auc	pearson	all	1	inverted	mean_z	0.505586	0.416805	2.22445	5.22555	4.36899	2.42753	2.15339	4.04209	1.29919	5.25511	4.47332	0.597564	6.48519	2.04591	0.950948	0.617298	0.24864	2.63371	0.817442	8.62847	-1.56769	3.60619	2.20923	1.2795	7.50717
Schaefer200Subcortical	auc	pearson	all	1	inverted	std	0.00770182	0.00638554	0.0083007	0.016616	0.0119864	0.00762784	0.0106501	0.0111861	0.00746107	0.0142292	0.0140536	0.00615282	0.0167267	0.0102908	0.00585462	0.00520913	0.00691998	0.0091147	0.00709919	0.020302	0.00500453	0.0103555	0.0083624	0.00719793	0.0166811
Schaefer200Subcortical	auc	pearson	all	1	inverted	min	0.0222967	0.00864564	0.0213897	0.0296307	0.0202175	0.012937	0.0103264	0.0294684	0.00811627	0.0208868	0.0265673	0.00406879	0.0277887	0.0257474	0.0139115	0.00461233	0.00789792	0.0137474	0.0105732	0.0526265	-0.0157508	0.0137253	0.0161814	0.0058612	0.0256874
Schaefer200Subcortical	auc	pearson	all	1	inverted	max	0.0603945	0.0394947	0.0659529	0.114603	0.0824739	0.0536086	0.0691837	0.0872259	0.047173	0.09492	0.0981077	0.0336141	0.114348	0.0900765	0.0434095	0.0318684	0.0405655	0.0575002	0.0463785	0.155701	0.00875762	0.0633883	0.0576298	0.0424564	0.11034
Schaefer200Subcortical	auc	pearson	all	1	inverted	p	0.273	0.296	0.035	0.001	0.001	0.027	0.041	0.001	0.106	0.001	0.001	0.26	0.001	0.047	0.149	0.197	0.35	0.022	0.205	0.001	0.994	0.001	0.043	0.128	0.001
Schaefer200Subcortical	auc	pearson	all	1	inverted	pz	0.306485	0.338334	0.0130219	8.5602e-08	6.17904e-06	0.00757556	0.0156019	2.62604e-05	0.0968282	7.29186e-08	3.81059e-06	0.274966	4.33675e-11	0.0203324	0.170695	0.268417	0.401771	0.00420648	0.206721	0	0.941615	0.000154284	0.0135408	0.100248	2.93099e-14
Schaefer200Subcortical	auc	pearson	all	1	inverted	pmeff	0.935116	0.950755	0.263346	0.00854632	0.00854632	0.20928	0.301725	0.00854632	0.617583	0.00854632	0.00854632	0.924461	0.00854632	0.338327	0.749457	0.847743	0.975167	0.173735	0.860275	0.00854632	1	0.00854632	0.31412	0.69118	0.00854632
Schaefer200Subcortical	auc	pearson	all	1	delta	mean	-0.0196441	-0.000861782	-0.0212235	-0.0522372	-0.0409456	-0.00952051	-0.0132905	-0.0439867	-0.0115639	-0.0454823	-0.0415409	0.00291419	-0.0569392	-0.0349686	-0.0132715	-0.00680359	0.019781	-0.0276886	0.0028518	-0.0725916	0.0590712	-0.0304879	-0.0215611	0.0100803	-0.0561043
Schaefer200Subcortical	auc	pearson	all	1	delta	mean_rz	-1.22885	-0.130182	-1.60381	-2.65488	-2.1146	-0.0176249	-0.53348	-2.32403	-0.738946	-2.08402	-1.67185	0.631598	-2.0552	-1.85962	-1.09276	-0.312902	1.00849	-1.44433	-0.114208	-3.4859	3.83697	-1.34289	-1.22988	0.83109	-2.3096
Schaefer200Subcortical	auc	pearson	all	1	delta	mean_z	-1.31373	-0.0699741	-1.62951	-2.50613	-1.98362	0.0614247	-0.594056	-2.3655	-0.735069	-2.05839	-1.53761	0.713891	-2.04655	-1.86524	-1.20539	-0.353937	1.03245	-1.41403	-0.171727	-3.36569	3.90597	-1.24561	-1.25085	0.89123	-2.35568
Schaefer200Subcortical	auc	pearson	all	1	delta	std	0.0116947	0.00986706	0.0123322	0.0170856	0.0139367	0.0102129	0.0121456	0.0136905	0.009552	0.0158902	0.0149033	0.00846142	0.017741	0.0123241	0.00954213	0.00763789	0.0114408	0.0105248	0.0104882	0.0219019	0.0168602	0.0117599	0.00985706	0.010881	0.018253
Schaefer200Subcortical	auc	pearson	all	1	delta	min	-0.0504838	-0.0266149	-0.0641515	-0.114563	-0.0880645	-0.030014	-0.0458045	-0.0862773	-0.0376201	-0.0907444	-0.0892758	-0.017178	-0.110957	-0.0693266	-0.0335664	-0.0237744	-0.00811497	-0.0592582	-0.0254402	-0.140075	0.0197017	-0.0652368	-0.0523091	-0.0158941	-0.105862
Schaefer200Subcortical	auc	pearson	all	1	delta	max	0.0142559	0.0241197	0.00720009	-0.018794	-0.0137374	0.0215395	0.0224272	-0.0151949	0.0106655	-0.0137856	-0.0134382	0.0218416	-0.0195123	-0.0101854	0.0173667	0.0103459	0.0490959	-0.00628668	0.027479	-0.0354749	0.109342	-0.00515276	-0.00335935	0.0425074	-0.0192131
Schaefer200Subcortical	auc	pearson	all	1	delta	p	0.19	0.908	0.088	0.02	0.058	0.98	0.586	0.028	0.47	0.072	0.132	0.506	0.058	0.058	0.21	0.746	0.298	0.174	0.908	0.006	0.001	0.246	0.22	0.4	0.02
Schaefer200Subcortical	auc	pearson	all	1	delta	pmeff	0.835973	1	0.546262	0.159126	0.401052	1	0.999482	0.216224	0.995688	0.473253	0.703123	0.997642	0.401052	0.401052	0.867637	0.999992	0.951942	0.806004	1	0.0503175	0.00854632	0.911285	0.88134	0.987503	0.159126
Schaefer200Subcortical	auc	pearson	all	1	delta	null_count	1000	1000	1000	1000	1000	1000	1000	1000	1000	1000	1000	1000	1000	1000	1000	1000	1000	1000	1000	1000	1000	1000	1000	1000	1000
Schaefer200Subcortical	auc	pearson	all	1	delta	null_mean	0.0125903	0.000464477	0.00606792	-0.00430997	-0.0055491	-0.01075	-0.0037513	-0.000216122	0.000155533	-0.00900835	-0.00910842	-0.0106737	-0.0143399	0.00464935	0.00642946	-0.00108145	-0.00124541	-0.00514212	0.00579854	-0.00586175	-0.000359165	-0.00910717	-0.000805638	-0.00613325	-0.0128031
Schaefer200Subcortical	auc	pearson	all	1	delta	null_std	0.0245366	0.0189536	0.0167482	0.019124	0.0178444	0.0200169	0.0160577	0.0185037	0.0159433	0.0177197	0.0210928	0.0190336	0.0208152	0.0212401	0.016344	0.0161671	0.0203656	0.0159448	0.0171595	0.0198265	0.0152153	0.0171648	0.0165932	0.0181924	0.0183816
Schaefer200Subcortical	auc	pearson	all	1	delta	null_mad	0.0165852	0.0122578	0.0111559	0.0125475	0.0116614	0.0133676	0.0113696	0.0127054	0.0105433	0.0124674	0.0140267	0.0126053	0.0146063	0.0141863	0.0111414	0.0103034	0.0141437	0.0107198	0.0122412	0.0132328	0.010433	0.0112958	0.0110492	0.0123642	0.0131048
Schaefer200Subcortical	auc	pearson	all	1	delta	null_min	-0.0666806	-0.0601307	-0.0363725	-0.0648396	-0.077637	-0.0739819	-0.0514353	-0.0530409	-0.0493148	-0.064205	-0.0813024	-0.0797954	-0.0774082	-0.0553215	-0.0373244	-0.053861	-0.0599703	-0.0541506	-0.0371392	-0.0865933	-0.0457022	-0.0620721	-0.0423031	-0.0749661	-0.0744654
Schaefer200Subcortical	auc	pearson	all	1	delta	null_1%	-0.0391288	-0.0472897	-0.0260589	-0.0520609	-0.0509966	-0.0591185	-0.0394866	-0.0455323	-0.0346886	-0.05296	-0.0616575	-0.0632321	-0.0650419	-0.0424957	-0.0254145	-0.0386182	-0.0484773	-0.0429692	-0.0276299	-0.0563706	-0.0328076	-0.0514949	-0.0362596	-0.0574087	-0.0558719
Schaefer200Subcortical	auc	pearson	all	1	delta	null_2.5%	-0.0327915	-0.0402486	-0.0232616	-0.0445405	-0.0426977	-0.0532873	-0.0330673	-0.0360761	-0.0307446	-0.0479717	-0.0528409	-0.0539334	-0.0589367	-0.0371824	-0.0224725	-0.031774	-0.0418565	-0.036328	-0.0240335	-0.0477231	-0.0277642	-0.0452647	-0.0306025	-0.0473189	-0.0509103
Schaefer200Subcortical	auc	pearson	all	1	delta	null_5%	-0.0255748	-0.032687	-0.0202644	-0.0378374	-0.0358122	-0.0461699	-0.0288602	-0.0318407	-0.0265009	-0.0407612	-0.0442786	-0.045571	-0.0507344	-0.0300674	-0.0183788	-0.0256775	-0.0341886	-0.0306362	-0.0209315	-0.0418478	-0.0238176	-0.0398739	-0.0272988	-0.0380432	-0.0440427
Schaefer200Subcortical	auc	pearson	all	1	delta	null_10%	-0.0187444	-0.0240049	-0.0156045	-0.0311308	-0.0295026	-0.038123	-0.0246619	-0.0242339	-0.0200049	-0.0330286	-0.0365696	-0.0360938	-0.0416344	-0.0220087	-0.013509	-0.0199077	-0.0278828	-0.0260126	-0.0163122	-0.0310259	-0.0195425	-0.0323395	-0.0224069	-0.0291677	-0.037388
Schaefer200Subcortical	auc	pearson	all	1	delta	null_25%	-0.00459378	-0.0117291	-0.00580339	-0.0163484	-0.016176	-0.0237286	-0.0151211	-0.0126939	-0.0105558	-0.0209138	-0.0228058	-0.0222529	-0.0284274	-0.0094044	-0.00562575	-0.0118818	-0.0148517	-0.0161858	-0.00703987	-0.0189109	-0.0115419	-0.0199262	-0.0124463	-0.0172321	-0.0255541
Schaefer200Subcortical	auc	pearson	all	1	delta	null_50%	0.0105724	0.00150408	0.00530327	-0.00284846	-0.00438582	-0.00917121	-0.0042978	-0.000208929	-1.30627e-05	-0.00696088	-0.00677319	-0.00888949	-0.0124332	0.00414423	0.00477903	-0.00202373	-0.00136656	-0.00473346	0.00492454	-0.00420188	-0.000278966	-0.0079982	-0.00141378	-0.00515448	-0.0112306
Schaefer200Subcortical	auc	pearson	all	1	delta	null_75%	0.029643	0.0131402	0.0164632	0.00915673	0.00700067	0.00340104	0.00799351	0.0126141	0.010455	0.00419502	0.00533539	0.00308288	0.000654329	0.0191845	0.0173787	0.00882739	0.013293	0.00544582	0.0176504	0.00809902	0.00887494	0.00271674	0.00961417	0.00757903	0.00100121
Schaefer200Subcortical	auc	pearson	all	1	delta	null_90%	0.046954	0.023016	0.0281053	0.018942	0.0160905	0.0127706	0.0177458	0.0229408	0.0203435	0.01247	0.0180088	0.0123429	0.0118939	0.032434	0.0278669	0.0196893	0.0257531	0.0157824	0.0283738	0.0179079	0.0200728	0.0124375	0.0211991	0.016893	0.00974622
Schaefer200Subcortical	auc	pearson	all	1	delta	null_95%	0.0544532	0.030264	0.0345865	0.0242937	0.0217342	0.0192345	0.0233568	0.0298693	0.0260192	0.0173532	0.0229488	0.0171518	0.0169374	0.039687	0.0356821	0.0268163	0.0325117	0.0212697	0.0353874	0.024323	0.0262237	0.0175568	0.0279789	0.020281	0.0150186
Schaefer200Subcortical	auc	pearson	all	1	delta	null_97.5%	0.0600148	0.0359443	0.0417897	0.0301828	0.02532	0.0263238	0.027709	0.0362221	0.0314647	0.0218563	0.0275258	0.0201528	0.0205445	0.0481801	0.0412869	0.0340233	0.0363345	0.0249492	0.040938	0.029878	0.0317197	0.0208564	0.0327437	0.0235309	0.0188617
Schaefer200Subcortical	auc	pearson	all	1	delta	null_99%	0.0678524	0.0420408	0.0484416	0.0369161	0.0297722	0.033533	0.0323214	0.0425446	0.0388476	0.0264771	0.0323362	0.0237048	0.0250598	0.0566306	0.0476762	0.0413616	0.0430555	0.0301625	0.0451029	0.0341083	0.0344241	0.0245404	0.0386856	0.0267326	0.0223594
Schaefer200Subcortical	auc	pearson	all	1	delta	null_max	0.0785463	0.055646	0.0650557	0.0469006	0.0440534	0.0469631	0.0410846	0.0579322	0.0507528	0.0336896	0.0403842	0.0308527	0.0461781	0.0699469	0.0636368	0.0590813	0.05039	0.0425365	0.0597621	0.0463788	0.0452674	0.0313723	0.0540842	0.0351347	0.0272555
Schaefer200Subcortical	auc	pearson	all	2	original	mean	0.0227164	0.0216476	0.0192624	0.0118231	0.0051146	0.0268267	0.0164967	0.0125584	0.0154892	0.0112853	0.0136937	0.0212515	0.0122827	0.0199313	0.014697	0.00949733	0.0445072	0.00308197	0.0291601	0.0233074	0.0572757	0.00521056	0.0112654	0.0355462	0.0138827
Schaefer200Subcortical	auc	pearson	all	2	original	mean_rz	-0.354051	0.504958	0.686603	-0.299247	-0.345524	2.00329	0.968219	0.0492951	0.327415	0.0554703	-0.37374	1.40598	-0.300119	-0.218816	-0.0305155	0.177661	2.62664	-0.569379	1.78647	0.940878	7.10404	-0.224148	0.404495	3.30018	0.349998
Schaefer200Subcortical	auc	pearson	all	2	original	mean_z	-0.547572	0.318447	0.35248	-0.480001	-0.550133	1.58355	0.607886	-0.155814	0.106182	-0.105853	-0.549196	1.28391	-0.444015	-0.398697	-0.236682	-0.110183	2.38551	-0.718697	1.33601	0.706017	5.74591	-0.380017	0.0765987	2.9984	0.214773
Schaefer200Subcortical	auc	pearson	all	2	original	std	0.0109901	0.00562187	0.0104304	0.00953726	0.0078427	0.00808907	0.00883621	0.0100027	0.00612763	0.00655809	0.00748555	0.00753702	0.00730265	0.00902522	0.00597567	0.00428219	0.0138249	0.00467366	0.00913965	0.01353	0.0153956	0.00431986	0.0051684	0.0120656	0.0067347
Schaefer200Subcortical	auc	pearson	all	2	original	min	0.00371416	0.00770471	-0.00286147	-0.00392145	-0.0115387	0.0104378	-0.00117286	-0.00836688	0.00198403	-0.00219356	6.19336e-05	0.00729313	-0.00334094	0.00230756	-0.000684353	0.000156343	0.0196414	-0.00744735	0.00999775	0.00135543	0.0239994	-0.00414151	0.00076354	0.0148318	-0.00179689
Schaefer200Subcortical	auc	pearson	all	2	original	max	0.0511205	0.0331039	0.0555953	0.0426786	0.0298873	0.0515027	0.0439967	0.0458262	0.0314506	0.0312252	0.0343938	0.0419567	0.0331276	0.0469115	0.0324091	0.0226084	0.0868952	0.0156567	0.0557736	0.0650935	0.102539	0.0154824	0.0317474	0.072425	0.0320176
Schaefer200Subcortical	auc	pearson	all	2	original	p	0.632	0.325	0.299	0.62	0.652	0.075	0.234	0.482	0.389	0.483	0.655	0.122	0.618	0.589	0.51	0.432	0.024	0.748	0.121	0.219	0.001	0.577	0.367	0.005	0.365
Schaefer200Subcortical	auc	pearson	all	2	original	pz	0.708101	0.375013	0.362173	0.684472	0.70898	0.0565575	0.271531	0.561941	0.457698	0.542172	0.708659	0.099474	0.671564	0.655015	0.593594	0.54389	0.00850017	0.763947	0.0906634	0.239979	4.4943e-09	0.648104	0.469456	0.00135035	0.41493
Schaefer200Subcortical	auc	pearson	all	2	original	pmeff	0.999811	0.965673	0.952526	0.999752	0.999883	0.487684	0.898416	0.996457	0.985395	0.996516	0.999892	0.672468	0.99974	0.999513	0.997801	0.992191	0.188119	0.999993	0.669254	0.880028	0.00854632	0.999377	0.980217	0.0420899	0.979674
Schaefer200Subcortical	auc	pearson	all	2	original	null_count	1000	1000	1000	1000	1000	1000	1000	1000	1000	1000	1000	1000	1000	1000	1000	1000	1000	1000	1000	1000	1000	1000	1000	1000	1000
Schaefer200Subcortical	auc	pearson	all	2	original	null_mean	0.0310163	0.018295	0.015527	0.0159271	0.0095237	0.0136092	0.0118345	0.0140619	0.014495	0.0121129	0.0178778	0.0120841	0.0156269	0.0248815	0.0172454	0.0105393	0.0187375	0.00884856	0.0152918	0.0174045	0.0102742	0.00801132	0.010544	0.0122048	0.0123486
Schaefer200Subcortical	auc	pearson	all	2	original	null_std	0.0151576	0.0105278	0.0105975	0.0085499	0.00801462	0.00834678	0.00766957	0.00964889	0.00936344	0.00781917	0.00761861	0.00714024	0.00753175	0.0124161	0.0107668	0.00945647	0.0108026	0.00802367	0.0103804	0.00836095	0.00817998	0.00737007	0.009418	0.00778463	0.0071425
Schaefer200Subcortical	auc	pearson	all	2	original	null_mad	0.00959591	0.00686652	0.00620945	0.00560301	0.00501199	0.00491433	0.00448856	0.00579961	0.00583579	0.00481041	0.00482921	0.00493748	0.00450709	0.00758153	0.0065033	0.00487522	0.00710298	0.00458217	0.00625672	0.00525652	0.00465671	0.00479507	0.005226	0.00505311	0.00502119
Schaefer200Subcortical	auc	pearson	all	2	original	null_min	0.00376321	0.000194382	-0.00230577	0.000973752	-0.00464062	-0.00191829	-0.00290211	-0.00534528	-0.00266268	-0.0031648	0.00347934	-0.00159095	0.00148088	0.00369082	-0.00161445	-0.00333671	-0.00122147	-0.00407712	-0.00283934	0.000801615	-0.00379744	-0.00664567	-0.00452133	-0.00229332	-0.00193592
Schaefer200Subcortical	auc	pearson	all	2	original	null_1%	0.00775132	0.00287868	1.15855e-05	0.00273125	-0.00335769	0.000743455	-2.19578e-05	-0.00134069	-0.000127953	-0.000934566	0.00602687	0.00045163	0.00362842	0.00553161	0.00107815	-0.00198198	0.00108573	-0.00252995	0.000129822	0.00360045	-0.00139023	-0.00335563	-0.00263735	0.000496561	0.000487913
Schaefer200Subcortical	auc	pearson	all	2	original	null_2.5%	0.0103355	0.00400813	0.00109273	0.00402583	-0.0019186	0.00226391	0.00146672	0.000154965	0.00131224	0.00015534	0.00685365	0.0014171	0.00440596	0.00699032	0.00261317	-0.00110053	0.00222828	-0.00154497	0.00154342	0.0051377	-0.000617789	-0.00241582	-0.00152617	0.00117722	0.00181574
Schaefer200Subcortical	auc	pearson	all	2	original	null_5%	0.0116619	0.00489804	0.00280217	0.00498851	-0.000515967	0.00332122	0.00241227	0.00162918	0.00257772	0.00141437	0.00801938	0.00247127	0.00555716	0.00898115	0.00416802	-9.73631e-06	0.00443376	-0.00089643	0.00268367	0.00613283	0.000399592	-0.00141896	-0.000476609	0.00211299	0.00264994
Schaefer200Subcortical	auc	pearson	all	2	original	null_10%	0.0141727	0.00654877	0.00430953	0.00674978	0.000950627	0.00453371	0.00377572	0.00358641	0.00440316	0.00335572	0.00929742	0.003827	0.00747124	0.0112111	0.0059561	0.00121027	0.00608102	0.000413331	0.00438209	0.00792718	0.00193534	-0.000241283	0.000997464	0.00324666	0.004045
Schaefer200Subcortical	auc	pearson	all	2	original	null_25%	0.0193394	0.0103751	0.00786533	0.00919932	0.00343283	0.00767903	0.00625305	0.00716716	0.00758031	0.00643632	0.0122285	0.00656878	0.0103146	0.0159082	0.00920335	0.00408441	0.0107286	0.00307011	0.00742207	0.0113676	0.00454524	0.00265291	0.00366038	0.00612752	0.00683868
Schaefer200Subcortical	auc	pearson	all	2	original	null_50%	0.0277535	0.016507	0.0129415	0.014309	0.00768211	0.0122308	0.0100534	0.0121346	0.0126564	0.0108897	0.0163696	0.0109593	0.0142881	0.0223909	0.0149913	0.00821319	0.0168464	0.00695006	0.0125884	0.0159749	0.00822907	0.00680407	0.00813131	0.0108221	0.0112771
Schaefer200Subcortical	auc	pearson	all	2	original	null_75%	0.0398504	0.0242241	0.0211302	0.021035	0.0142588	0.0176234	0.0159847	0.0192797	0.0195873	0.016144	0.0221291	0.0167454	0.019638	0.0315594	0.0231434	0.014505	0.0258716	0.0126498	0.0214207	0.0223075	0.0143083	0.0123018	0.0148148	0.0169659	0.0172693
Schaefer200Subcortical	auc	pearson	all	2	original	null_90%	0.0543748	0.0330739	0.0304842	0.0272987	0.0206235	0.0239081	0.0227001	0.0271511	0.027402	0.0232493	0.0290896	0.0220691	0.026225	0.0422843	0.0323145	0.023529	0.034249	0.0199578	0.0304909	0.0289744	0.0220951	0.018549	0.024158	0.0232157	0.0219947
Schaefer200Subcortical	auc	pearson	all	2	original	null_95%	0.0597411	0.0379755	0.0368453	0.0318347	0.0246369	0.0302685	0.0269618	0.0325325	0.0324174	0.0274793	0.032667	0.0254922	0.029091	0.0490635	0.0384997	0.0292463	0.0398451	0.0250251	0.035381	0.0325642	0.0267813	0.0219397	0.0296662	0.0273616	0.0260711
Schaefer200Subcortical	auc	pearson	all	2	original	null_97.5%	0.0656191	0.0430805	0.0412721	0.0362493	0.0281279	0.0345077	0.0312035	0.0380268	0.0378712	0.0313404	0.0350526	0.0278113	0.0327565	0.0555892	0.0446325	0.0348872	0.0442347	0.0294714	0.0412085	0.0365661	0.0310167	0.0262001	0.0341827	0.0302965	0.0287584
Schaefer200Subcortical	auc	pearson	all	2	original	null_99%	0.0703964	0.0487483	0.0481626	0.0407438	0.034061	0.0404958	0.0360492	0.0429886	0.0428012	0.0346329	0.0379083	0.030181	0.0386309	0.0618337	0.0509291	0.0431628	0.0478435	0.0332055	0.0442048	0.0400987	0.0351961	0.0305298	0.039569	0.0327907	0.0305671
Schaefer200Subcortical	auc	pearson	all	2	original	null_max	0.078606	0.0633414	0.0629325	0.0505425	0.041054	0.0561849	0.0426784	0.0575248	0.0543987	0.0396618	0.0464546	0.0385123	0.0532974	0.0706403	0.068638	0.0631178	0.0520483	0.0423457	0.0525054	0.0546399	0.0460743	0.0351023	0.0546253	0.0388941	0.0336884
Schaefer200Subcortical	auc	pearson	all	2	inverted	mean	0.0383144	0.0229879	0.0392243	0.0601469	0.0448108	0.0350064	0.0275024	0.0532295	0.0264524	0.0518103	0.0509018	0.0162093	0.0638265	0.0489651	0.0278781	0.0165835	0.0210095	0.0297243	0.0223407	0.0893854	-0.00215187	0.0334181	0.030859	0.02187	0.0646007
Schaefer200Subcortical	auc	pearson	all	2	inverted	mean_rz	0.742324	0.636611	2.85493	5.51797	4.9966	3.12595	2.62204	4.77931	1.59453	5.73768	4.82307	0.717192	7.41347	2.36418	1.33655	1.15804	0.395317	3.35234	1.05132	9.41969	-1.5036	3.74362	2.93334	1.47468	7.16291
Schaefer200Subcortical	auc	pearson	all	2	inverted	mean_z	0.481482	0.445754	2.23612	5.17197	4.40284	2.56353	2.04288	4.05929	1.27704	5.07692	4.33464	0.57775	6.39952	1.93971	0.987544	0.639168	0.21032	2.60177	0.679061	8.60919	-1.51908	3.44729	2.15704	1.24158	7.31566
Schaefer200Subcortical	auc	pearson	all	2	inverted	std	0.00846611	0.00667597	0.0093485	0.0162812	0.0122013	0.00727153	0.0100088	0.0113239	0.00795297	0.0138555	0.0130773	0.00579524	0.014781	0.0107619	0.0066414	0.00559766	0.00705561	0.00956488	0.00713026	0.020151	0.00489268	0.00972861	0.00883393	0.00740148	0.0158411
Schaefer200Subcortical	auc	pearson	all	2	inverted	min	0.0168159	0.0052971	0.0183864	0.0223397	0.017758	0.0150117	0.00840245	0.0289227	0.0107614	0.0258274	0.02559	0.00423118	0.0345956	0.0278382	0.0132531	0.00486965	0.00536102	0.00764294	0.0105606	0.0465025	-0.0148578	0.0131699	0.0107976	0.00568188	0.0340884
Schaefer200Subcortical	auc	pearson	all	2	inverted	max	0.0591633	0.0410559	0.0664467	0.103239	0.0758209	0.0568316	0.0586781	0.0799628	0.0566005	0.0943044	0.0808743	0.0360742	0.117138	0.0762576	0.0436805	0.0356358	0.0415646	0.0597632	0.0409535	0.157223	0.0131844	0.0616052	0.0615022	0.0439002	0.114819
Schaefer200Subcortical	auc	pearson	all	2	inverted	p	0.281	0.286	0.034	0.001	0.001	0.024	0.047	0.001	0.11	0.001	0.001	0.272	0.001	0.051	0.145	0.191	0.366	0.021	0.233	0.001	0.992	0.002	0.046	0.126	0.001
Schaefer200Subcortical	auc	pearson	all	2	inverted	pz	0.315001	0.327807	0.0126353	1.14228e-07	5.28816e-06	0.00516159	0.0204817	2.43983e-05	0.100682	1.8925e-07	7.2282e-06	0.281619	7.63148e-11	0.0261486	0.161567	0.261253	0.416668	0.00461966	0.248442	0	0.935725	0.000281317	0.0154591	0.107081	1.24567e-13
Schaefer200Subcortical	auc	pearson	all	2	inverted	pmeff	0.940992	0.944421	0.256771	0.00854632	0.00854632	0.188119	0.338327	0.00854632	0.632016	0.00854632	0.00854632	0.934346	0.00854632	0.361777	0.739172	0.837702	0.979947	0.166459	0.897272	0.00854632	1	0.017028	0.332347	0.68505	0.00854632
Schaefer200Subcortical	auc	pearson	all	2	delta	mean	-0.015598	-0.00134027	-0.0199619	-0.0483238	-0.0396962	-0.00817964	-0.0110058	-0.040671	-0.0109632	-0.040525	-0.0372081	0.00504217	-0.0515438	-0.0290339	-0.013181	-0.00708621	0.0234977	-0.0266423	0.00681939	-0.066078	0.0594275	-0.0282075	-0.0195936	0.0136762	-0.0507181
Schaefer200Subcortical	auc	pearson	all	2	delta	mean_rz	-1.14409	-0.139309	-1.57766	-2.64645	-2.21074	0.050357	-0.415304	-2.32962	-0.69935	-1.99713	-1.61742	0.780964	-2.06163	-1.71484	-1.13647	-0.314201	1.32923	-1.38544	0.138548	-3.51727	4.17831	-1.28853	-1.13634	1.06874	-2.22033
Schaefer200Subcortical	auc	pearson	all	2	delta	mean_z	-1.21804	-0.0939046	-1.60401	-2.46921	-2.00802	0.106563	-0.475574	-2.32851	-0.723847	-1.91159	-1.44622	0.852528	-1.94078	-1.68759	-1.23476	-0.366556	1.31518	-1.40274	0.081406	-3.26314	4.0664	-1.17897	-1.15025	1.12336	-2.22252
Schaefer200Subcortical	auc	pearson	all	2	delta	std	0.0145454	0.00902302	0.0141041	0.0176853	0.0148706	0.01035	0.0129275	0.0162689	0.0104467	0.0163148	0.0143122	0.00949131	0.0171409	0.0145035	0.0102643	0.00814355	0.014371	0.0106282	0.0120691	0.0243706	0.0176875	0.0112711	0.0103362	0.0132842	0.0180977
Schaefer200Subcortical	auc	pearson	all	2	delta	min	-0.048792	-0.0247595	-0.0599221	-0.0913935	-0.0845917	-0.038985	-0.0358426	-0.0816653	-0.0417816	-0.083321	-0.0715901	-0.0190964	-0.105183	-0.0582558	-0.03545	-0.0288685	-0.00222245	-0.0544157	-0.0197274	-0.123093	0.0212344	-0.0577316	-0.0454442	-0.0177812	-0.0995629
Schaefer200Subcortical	auc	pearson	all	2	delta	max	0.0253668	0.018794	0.0179223	-0.0118778	-0.00699973	0.0167493	0.0201253	0.00828083	0.0125557	-0.0121733	-0.00363422	0.0285032	-0.0207082	0.00558224	0.00826237	0.0145148	0.0612706	0.00587965	0.0362687	-0.00372705	0.113583	-0.00207947	0.00759552	0.0523432	-0.0144133
Schaefer200Subcortical	auc	pearson	all	2	delta	p	0.222	0.886	0.092	0.026	0.06	0.964	0.67	0.028	0.474	0.082	0.154	0.402	0.068	0.098	0.194	0.738	0.196	0.156	0.9	0.006	0.001	0.282	0.262	0.278	0.032
Schaefer200Subcortical	auc	pearson	all	2	delta	pmeff	0.883924	1	0.563053	0.202281	0.411874	1	0.999926	0.216224	0.99596	0.520005	0.761807	0.987856	0.453454	0.587211	0.842793	0.99999	0.846108	0.766595	1	0.0503175	0.00854632	0.941692	0.926195	0.938846	0.243466
Schaefer200Subcortical	auc	pearson	all	2	delta	null_count	1000	1000	1000	1000	1000	1000	1000	1000	1000	1000	1000	1000	1000	1000	1000	1000	1000	1000	1000	1000	1000	1000	1000	1000	1000
Schaefer200Subcortical	auc	pearson	all	2	delta	null_mean	0.0121547	0.000349376	0.0056554	-0.00396618	-0.00537408	-0.0101618	-0.003715	-0.000335193	0.000180754	-0.00883532	-0.00867848	-0.0102355	-0.0139545	0.00433726	0.00618355	-0.00135377	-0.00136565	-0.00512519	0.0054743	-0.00571738	-0.00017386	-0.00884767	-0.00114256	-0.00572595	-0.0124705
Schaefer200Subcortical	auc	pearson	all	2	delta	null_std	0.0227847	0.0179932	0.0159707	0.0179643	0.0170925	0.0186011	0.0153304	0.0173226	0.0153955	0.0165777	0.019727	0.0179205	0.0193682	0.0197744	0.0156829	0.0156387	0.0189049	0.0153393	0.0165232	0.0184977	0.0146571	0.0164211	0.0160409	0.0172715	0.0172091
Schaefer200Subcortical	auc	pearson	all	2	delta	null_mad	0.0151586	0.0118344	0.0106888	0.0117296	0.0109068	0.0124168	0.0106891	0.0116897	0.0104646	0.0112944	0.0126646	0.0117065	0.012883	0.0129568	0.0107298	0.00993923	0.0126715	0.0105132	0.0117335	0.0118709	0.00965131	0.0109451	0.0105965	0.0114734	0.0121312
Schaefer200Subcortical	auc	pearson	all	2	delta	null_min	-0.0647469	-0.0585838	-0.0367985	-0.0613239	-0.075401	-0.0690166	-0.0492224	-0.0486596	-0.0474381	-0.0615802	-0.0790392	-0.077877	-0.0749783	-0.0542825	-0.0359059	-0.051495	-0.0580377	-0.05385	-0.0363862	-0.0845442	-0.044024	-0.0607667	-0.0415103	-0.0702247	-0.0703081
Schaefer200Subcortical	auc	pearson	all	2	delta	null_1%	-0.0360195	-0.0465866	-0.0254294	-0.0494541	-0.0504347	-0.0548579	-0.0383878	-0.0430973	-0.0346405	-0.0513108	-0.0582452	-0.0614214	-0.0619544	-0.0407623	-0.0249883	-0.0375362	-0.0468934	-0.0431439	-0.0272102	-0.0515856	-0.0319176	-0.0487694	-0.0352749	-0.0544798	-0.0530891
Schaefer200Subcortical	auc	pearson	all	2	delta	null_2.5%	-0.0300102	-0.0390502	-0.0222347	-0.041505	-0.0416801	-0.0491035	-0.0324323	-0.034361	-0.0294595	-0.045717	-0.0495325	-0.0510178	-0.0551731	-0.0342431	-0.02128	-0.0315978	-0.0400912	-0.0354074	-0.0236114	-0.0448408	-0.0273037	-0.0432581	-0.0302386	-0.0461473	-0.0482488
Schaefer200Subcortical	auc	pearson	all	2	delta	null_5%	-0.0228734	-0.0318988	-0.0197952	-0.0358848	-0.0348688	-0.0426629	-0.0273929	-0.0295415	-0.0252011	-0.0383251	-0.041466	-0.0420142	-0.0484035	-0.0285687	-0.0173954	-0.0252714	-0.0320702	-0.0291249	-0.0203993	-0.0391124	-0.0232219	-0.0379924	-0.0265362	-0.036148	-0.0422599
Schaefer200Subcortical	auc	pearson	all	2	delta	null_10%	-0.0168162	-0.0223645	-0.0154956	-0.0292397	-0.0278773	-0.0359991	-0.0231376	-0.0233863	-0.0193686	-0.0313398	-0.0341433	-0.0338044	-0.0396045	-0.0203896	-0.0129961	-0.0196909	-0.0257205	-0.0248888	-0.0155715	-0.0294716	-0.0188838	-0.0315456	-0.0217052	-0.0272106	-0.0359471
Schaefer200Subcortical	auc	pearson	all	2	delta	null_25%	-0.00346471	-0.0107169	-0.00563584	-0.0148982	-0.0157389	-0.0228713	-0.0144957	-0.0119622	-0.0105603	-0.0198841	-0.0215151	-0.0209025	-0.0269554	-0.00853692	-0.00495566	-0.0118146	-0.0135099	-0.0159786	-0.006404	-0.0172063	-0.0108477	-0.0193742	-0.0121597	-0.0161222	-0.0245535
Schaefer200Subcortical	auc	pearson	all	2	delta	null_50%	0.0101142	0.001104	0.00503949	-0.00230103	-0.00394757	-0.00910667	-0.00442416	-0.000296019	-0.000112966	-0.00708298	-0.00683838	-0.00851232	-0.012166	0.00390778	0.00489804	-0.00245618	-0.00147407	-0.00504759	0.00440921	-0.00417492	-0.000359991	-0.0072983	-0.00174134	-0.00450363	-0.0107839
Schaefer200Subcortical	auc	pearson	all	2	delta	null_75%	0.0272132	0.0129316	0.0157173	0.00860847	0.00619611	0.00223817	0.00729244	0.0114211	0.0103711	0.0031271	0.00405706	0.00252983	-0.000352172	0.0172513	0.0167121	0.00814879	0.012088	0.00521868	0.0168593	0.00658177	0.00844572	0.00273013	0.00895379	0.00682647	0.000294369
Schaefer200Subcortical	auc	pearson	all	2	delta	null_90%	0.0445938	0.0219836	0.0262676	0.0179914	0.015855	0.0114291	0.0168364	0.0212251	0.0196838	0.0109408	0.0171421	0.0114403	0.0104715	0.0295325	0.0272821	0.0190177	0.0232011	0.0151318	0.0276999	0.0160456	0.0192645	0.0115834	0.020296	0.0159298	0.00874365
Schaefer200Subcortical	auc	pearson	all	2	delta	null_95%	0.0511923	0.0291753	0.0323908	0.0225248	0.0210898	0.0177402	0.0221973	0.0282168	0.0248601	0.0161894	0.0217383	0.0153611	0.0154119	0.0367943	0.0343648	0.0261569	0.0298709	0.0203223	0.0346665	0.022882	0.0262784	0.0166539	0.0264211	0.0192975	0.0132946
Schaefer200Subcortical	auc	pearson	all	2	delta	null_97.5%	0.0569454	0.0340228	0.0394184	0.0291559	0.0244448	0.0253472	0.0266286	0.033941	0.0300391	0.0202161	0.0265047	0.0192105	0.0186426	0.0454548	0.0402493	0.0327019	0.0338509	0.0240751	0.0393906	0.028595	0.0303928	0.0204051	0.0309472	0.0216963	0.017899
Schaefer200Subcortical	auc	pearson	all	2	delta	null_99%	0.0633436	0.0388671	0.0457254	0.034026	0.0297735	0.0330449	0.0305457	0.0400409	0.0372661	0.0242934	0.0315345	0.0225003	0.023958	0.053349	0.0450075	0.040567	0.0390181	0.0297847	0.0431277	0.0337924	0.0347069	0.0238225	0.0369606	0.0258205	0.0213719
Schaefer200Subcortical	auc	pearson	all	2	delta	null_max	0.0751254	0.0522125	0.0629825	0.0456543	0.0407232	0.0447447	0.0392613	0.0557987	0.0500185	0.0320251	0.0388773	0.031434	0.0438298	0.0664271	0.0601131	0.0579542	0.0483113	0.0420037	0.0553581	0.0450418	0.0447327	0.0294021	0.0525728	0.0332783	0.0267608
Schaefer200Subcortical	auc	pearson	nointer	1	original	mean	0.0231173	0.0349606	0.0376824	0.0185068	0.016975	0.018025	0.0189899	0.0190852	0.0156545	0.00858026	0.011309	0.013107	0.00847494	0.0170651	0.0136009	0.0150297	0.0420896	0.00762648	0.0305712	0.0260333	0.0469472	0.00213011	0.0144943	0.0254353	0.00837398
Schaefer200Subcortical	auc	pearson	nointer	1	original	mean_rz	-0.47051	1.77291	3.07777	0.449367	0.995318	1.03858	1.52992	0.591017	0.301797	-0.249854	-0.584087	0.642478	-0.743724	-0.616851	-0.259512	0.872213	2.06047	0.0457662	1.77928	1.25137	6.56011	-0.696169	0.625481	2.39862	-0.278918
Schaefer200Subcortical	auc	pearson	nointer	1	original	mean_z	-0.596212	1.46055	2.28598	0.274991	0.769839	0.797119	1.20552	0.4022	0.111452	-0.374049	-0.687538	0.470552	-0.864601	-0.719672	-0.346784	0.41415	2.08528	-0.168454	1.42541	1.12737	5.23528	-0.799105	0.344555	2.11588	-0.401161
Schaefer200Subcortical	auc	pearson	nointer	1	original	std	0.00926597	0.00805778	0.0110462	0.00839103	0.00726259	0.00807118	0.0073531	0.00855334	0.00589291	0.00719235	0.00747434	0.00744403	0.00759094	0.00744974	0.00625592	0.00494567	0.0103533	0.00486235	0.00838345	0.0103656	0.0137418	0.00517513	0.00493204	0.00941369	0.00685284
Schaefer200Subcortical	auc	pearson	nointer	1	original	min	0.00684763	0.0162081	0.0184283	0.00314161	-0.00238137	-0.00276803	0.00424799	-0.00116641	0.0037356	-0.00752727	-0.00367915	-0.00548	-0.00603443	0.00216975	-0.000502175	-0.00103059	0.0180487	-0.00602952	0.0138717	0.00262786	0.0188147	-0.00851417	0.000380378	0.00389475	-0.00598809
Schaefer200Subcortical	auc	pearson	nointer	1	original	max	0.0579687	0.0505136	0.064882	0.04682	0.0362487	0.0384363	0.0403103	0.0392854	0.0360649	0.0310355	0.0327719	0.0322708	0.0292137	0.0408026	0.0307945	0.0300258	0.0671974	0.0221936	0.049379	0.0492558	0.0875223	0.0175322	0.0302571	0.0543126	0.0296285
Schaefer200Subcortical	auc	pearson	nointer	1	original	p	0.683	0.086	0.035	0.354	0.209	0.171	0.117	0.3	0.384	0.602	0.725	0.287	0.798	0.736	0.578	0.265	0.037	0.481	0.107	0.129	0.001	0.776	0.291	0.04	0.606
Schaefer200Subcortical	auc	pearson	nointer	1	original	pz	0.724583	0.0719698	0.0110944	0.391609	0.220583	0.212575	0.113886	0.343694	0.455607	0.645886	0.754237	0.318896	0.80649	0.764247	0.635689	0.339306	0.0184746	0.56692	0.076916	0.129673	8.12093e-08	0.788001	0.36515	0.0171327	0.655923
Schaefer200Subcortical	auc	pearson	nointer	1	original	pmeff	0.999948	0.537654	0.263346	0.976448	0.866192	0.799876	0.656117	0.953104	0.984337	0.999631	0.999985	0.945085	0.999999	0.999989	0.99939	0.928729	0.276341	0.996398	0.621238	0.694205	0.00854632	0.999997	0.947672	0.295454	0.999661
Schaefer200Subcortical	auc	pearson	nointer	1	original	null_count	1000	1000	1000	1000	1000	1000	1000	1000	1000	1000	1000	1000	1000	1000	1000	1000	1000	1000	1000	1000	1000	1000	1000	1000	1000
Schaefer200Subcortical	auc	pearson	nointer	1	original	null_mean	0.0319463	0.0201951	0.0154636	0.0161371	0.0110367	0.0119462	0.0103899	0.0153928	0.0146999	0.0112786	0.0161137	0.0100475	0.0146855	0.0259591	0.0168895	0.011439	0.0192501	0.00877477	0.017091	0.0169625	0.00975522	0.00741993	0.0116448	0.0104678	0.0109792
Schaefer200Subcortical	auc	pearson	nointer	1	original	null_std	0.0148086	0.0101096	0.00971962	0.00861723	0.00771377	0.00762596	0.00713384	0.00918054	0.00856559	0.00721392	0.00698831	0.00650194	0.00718314	0.0123584	0.00948315	0.00867004	0.0109527	0.00681663	0.00945703	0.00804594	0.00710411	0.00661969	0.00827018	0.0070739	0.00649431
Schaefer200Subcortical	auc	pearson	nointer	1	original	null_mad	0.00929962	0.00618394	0.00532328	0.00574969	0.00499907	0.00460622	0.00438126	0.00584048	0.00521677	0.00510744	0.00466984	0.00422874	0.00479807	0.00791172	0.00586415	0.00455837	0.00783417	0.00402597	0.00584622	0.00546024	0.00398004	0.00428841	0.0047632	0.00440621	0.00426086
Schaefer200Subcortical	auc	pearson	nointer	1	original	null_min	0.00401458	-0.00254466	-0.00297333	-0.00108622	-0.00580799	-0.00306552	-0.00236715	-0.00578307	-0.00209813	-0.00227666	0.00240677	-0.00312877	-0.000561911	0.00206022	-0.0028384	-0.00336608	-0.00231747	-0.00368251	-0.000265204	-0.00141601	-0.00462219	-0.00553329	-0.00568369	-0.00406248	-0.00155121
Schaefer200Subcortical	auc	pearson	nointer	1	original	null_1%	0.00860859	0.00381205	0.000256803	0.00196287	-0.00233279	-0.000454588	-0.00117897	0.000599128	0.000673014	-0.000775237	0.00394734	-0.00136785	0.0023516	0.00726807	0.00119598	-0.000625493	-6.37142e-06	-0.00187467	0.0020202	0.00336622	-0.00137326	-0.00392518	-0.000954246	-0.00141486	-0.000646687
Schaefer200Subcortical	auc	pearson	nointer	1	original	null_2.5%	0.0103888	0.00569062	0.0018128	0.00347817	-0.000444214	0.000750673	-0.000125645	0.00194728	0.00226734	4.05984e-05	0.00508572	-0.000231468	0.00359619	0.00834955	0.00255275	0.000371799	0.00251663	-0.000902927	0.00329468	0.00441752	-0.000601893	-0.00273438	-0.000172922	-0.000414086	0.000904713
Schaefer200Subcortical	auc	pearson	nointer	1	original	null_5%	0.0122954	0.00741974	0.0034131	0.00475244	0.000824073	0.00217655	0.00107287	0.00319076	0.00374343	0.0013445	0.00650458	0.00116506	0.00495927	0.00976375	0.00396072	0.00144594	0.00421425	1.49499e-05	0.00493696	0.00565453	0.000517664	-0.00199213	0.00114221	0.000727353	0.0019146
Schaefer200Subcortical	auc	pearson	nointer	1	original	null_10%	0.0147772	0.00928783	0.00526048	0.00642562	0.00244045	0.00343034	0.00240925	0.00521379	0.00534842	0.00265333	0.00784053	0.0026037	0.00650576	0.011852	0.00598288	0.00285591	0.0061373	0.00121146	0.00674489	0.00746188	0.00230176	-0.000385825	0.00272682	0.00232245	0.00333541
Schaefer200Subcortical	auc	pearson	nointer	1	original	null_25%	0.0209958	0.0127014	0.00870129	0.00957713	0.00525892	0.00661345	0.00533246	0.00877247	0.00849647	0.00561435	0.0109232	0.00523248	0.00924295	0.0167824	0.0101024	0.0055514	0.0104547	0.00395642	0.0103065	0.0110108	0.00484366	0.00243324	0.0058459	0.00532647	0.00615451
Schaefer200Subcortical	auc	pearson	nointer	1	original	null_50%	0.0296045	0.018706	0.0133917	0.0146762	0.0095981	0.0109323	0.00905203	0.0139675	0.0133203	0.0104722	0.0153529	0.00907901	0.0137655	0.0243007	0.0158571	0.00913511	0.0181574	0.00735331	0.0151491	0.015903	0.00823725	0.00655635	0.0100772	0.0097659	0.010136
Schaefer200Subcortical	auc	pearson	nointer	1	original	null_75%	0.040004	0.0254226	0.0202085	0.0215338	0.0158995	0.0158655	0.0144021	0.0205216	0.01911	0.0158634	0.0202184	0.013715	0.0186753	0.0324723	0.0220286	0.0155652	0.0262339	0.0125468	0.0225293	0.0221349	0.0131007	0.0112563	0.0157963	0.0140941	0.014856
Schaefer200Subcortical	auc	pearson	nointer	1	original	null_90%	0.0536549	0.0338067	0.0291846	0.0277601	0.0214132	0.0217535	0.0197193	0.0278286	0.026235	0.0210062	0.0261973	0.0191933	0.0244428	0.0418192	0.0293952	0.0232162	0.0346966	0.0176198	0.0310513	0.0273722	0.0193205	0.0156138	0.0232524	0.0202699	0.0201084
Schaefer200Subcortical	auc	pearson	nointer	1	original	null_95%	0.0605571	0.0398478	0.0345924	0.031648	0.0249677	0.0267572	0.0237563	0.0326676	0.0311421	0.0244675	0.0292215	0.0219169	0.0276899	0.0506173	0.0352383	0.028948	0.0401	0.0222195	0.0354211	0.0313746	0.0241454	0.0200002	0.0278505	0.0242521	0.0224836
Schaefer200Subcortical	auc	pearson	nointer	1	original	null_97.5%	0.0645041	0.0444018	0.0397178	0.0356606	0.0283412	0.0296865	0.0274455	0.0381472	0.0359273	0.0274515	0.0312972	0.0251454	0.0306323	0.0561508	0.0398312	0.034674	0.0443093	0.0261049	0.039572	0.035763	0.0272184	0.0236826	0.03281	0.0275804	0.0251761
Schaefer200Subcortical	auc	pearson	nointer	1	original	null_99%	0.0731129	0.0521985	0.046379	0.0429191	0.0334194	0.0357267	0.0323341	0.0444705	0.0408438	0.0310261	0.0338127	0.0278497	0.035284	0.0642567	0.0447633	0.0394816	0.0483878	0.0288925	0.0441189	0.0393183	0.0321248	0.0265496	0.03808	0.0314248	0.0288268
Schaefer200Subcortical	auc	pearson	nointer	1	original	null_max	0.082949	0.0690947	0.0597952	0.0514992	0.04258	0.0514398	0.0407587	0.0537225	0.0523229	0.0390174	0.0405564	0.0340041	0.047817	0.071031	0.0622723	0.0599502	0.0529471	0.0363465	0.053267	0.0503102	0.041947	0.0357544	0.0530917	0.0386063	0.034528
Schaefer200Subcortical	auc	pearson	nointer	1	inverted	mean	0.0353677	0.018422	0.032834	0.058122	0.0405169	0.0458087	0.0214394	0.0490206	0.0227771	0.053792	0.0523197	0.0191628	0.0679022	0.0488074	0.0199764	0.0118263	0.0271168	0.0258999	0.0258061	0.0869879	0.00358179	0.0308257	0.0277985	0.028308	0.0692959
Schaefer200Subcortical	auc	pearson	nointer	1	inverted	mean_rz	0.417999	-0.0309724	2.46345	5.09658	4.17166	5.10697	1.90702	4.04812	1.22269	5.72083	5.33932	1.60838	7.61029	2.08925	0.473793	0.398211	0.771366	3.10721	1.22953	8.78096	-0.788953	3.81713	2.50942	2.83838	9.36497
Schaefer200Subcortical	auc	pearson	nointer	1	inverted	mean_z	0.23104	-0.17538	1.78715	4.87219	3.82177	4.44043	1.54888	3.66295	0.942983	5.89325	5.18094	1.40193	7.40855	1.84882	0.325512	0.0446678	0.718238	2.51226	0.921548	8.7032	-0.868994	3.53578	1.95325	2.52199	8.97966
Schaefer200Subcortical	auc	pearson	nointer	1	inverted	std	0.00921381	0.00729902	0.00909833	0.0171181	0.0123186	0.00958601	0.0104269	0.0116808	0.00786108	0.013523	0.0144924	0.00662651	0.0163255	0.0107439	0.00643388	0.00556379	0.00931755	0.00939737	0.00840841	0.0201205	0.00559247	0.0103781	0.00858928	0.00777367	0.0158508
Schaefer200Subcortical	auc	pearson	nointer	1	inverted	min	0.0135989	-0.00017213	0.0117835	0.0246675	0.0114309	0.0206963	0.000425306	0.0227437	0.00450648	0.0253207	0.0259826	0.00575568	0.0316701	0.0213606	0.00552375	-0.00269432	0.00638029	0.0049425	0.00949195	0.0434377	-0.0115296	0.00640695	0.00681689	0.0121586	0.0322426
Schaefer200Subcortical	auc	pearson	nointer	1	inverted	max	0.0597727	0.0382428	0.0588288	0.111075	0.0773411	0.068312	0.0624428	0.0856728	0.0422713	0.0903917	0.0999234	0.0357978	0.115041	0.085524	0.0365347	0.0264905	0.0573028	0.0523449	0.0543308	0.152032	0.0170776	0.0585711	0.0519653	0.0517268	0.111646
Schaefer200Subcortical	auc	pearson	nointer	1	inverted	p	0.352	0.514	0.062	0.001	0.004	0.001	0.079	0.002	0.163	0.001	0.001	0.102	0.001	0.062	0.313	0.364	0.223	0.027	0.174	0.001	0.833	0.002	0.051	0.022	0.001
Schaefer200Subcortical	auc	pearson	nointer	1	inverted	pz	0.408597	0.569644	0.0368846	5.45061e-07	6.57372e-05	4.44278e-06	0.0606121	0.000123776	0.172724	1.85989e-09	1.08862e-07	0.0803639	6.20615e-14	0.0321754	0.372335	0.482177	0.236194	0.00597668	0.178262	0	0.807694	0.000201932	0.0253372	0.00581382	0
Schaefer200Subcortical	auc	pearson	nointer	1	inverted	pmeff	0.975815	0.99795	0.422523	0.00854632	0.0337994	0.00854632	0.506381	0.017028	0.782689	0.00854632	0.00854632	0.602654	0.00854632	0.422523	0.960071	0.979398	0.885198	0.20928	0.806004	0.00854632	1	0.017028	0.361777	0.173735	0.00854632
Schaefer200Subcortical	auc	pearson	nointer	1	delta	mean	-0.0122504	0.0165385	0.00484843	-0.0396152	-0.0235419	-0.0277838	-0.00244951	-0.0299354	-0.00712255	-0.0452118	-0.0410107	-0.00605575	-0.0594272	-0.0317423	-0.00637549	0.00320342	0.0149728	-0.0182734	0.00476507	-0.0609547	0.0433654	-0.0286956	-0.0133042	-0.00287278	-0.0609219
Schaefer200Subcortical	auc	pearson	nointer	1	delta	mean_rz	-1.22357	0.885362	-0.19498	-2.16325	-1.31114	-0.900987	0.200498	-1.81172	-0.710614	-2.15485	-1.83272	0.374947	-2.3747	-2.10363	-1.11441	0.277176	0.933079	-0.98968	-0.144748	-3.33718	3.52233	-1.5171	-0.948779	0.315338	-2.91408
Schaefer200Subcortical	auc	pearson	nointer	1	delta	mean_z	-1.18266	0.880304	-0.265854	-2.11212	-1.19424	-0.836731	0.232966	-1.84869	-0.656644	-2.12667	-1.59787	0.478165	-2.38625	-2.03796	-1.1724	0.225167	0.920391	-0.919361	-0.217488	-3.16583	3.59191	-1.27994	-0.984678	0.370543	-2.81902
Schaefer200Subcortical	auc	pearson	nointer	1	delta	std	0.0119039	0.0130275	0.0157504	0.0177387	0.0143686	0.0138095	0.012228	0.0140796	0.0104325	0.0155098	0.0153377	0.0102021	0.0175183	0.0123194	0.0108746	0.00845269	0.0110453	0.0111153	0.0116568	0.0212002	0.0163021	0.0119219	0.0107771	0.0112096	0.017426
Schaefer200Subcortical	auc	pearson	nointer	1	delta	min	-0.0420437	-0.0104674	-0.0404005	-0.101688	-0.0666498	-0.0644395	-0.0370964	-0.0727141	-0.0346054	-0.0884327	-0.0941497	-0.0318215	-0.113698	-0.0661064	-0.0327022	-0.0172463	-0.0116609	-0.0473004	-0.026477	-0.127707	0.00468894	-0.0629986	-0.0401731	-0.0275508	-0.111733
Schaefer200Subcortical	auc	pearson	nointer	1	delta	max	0.0200812	0.0450517	0.0504845	-0.00467492	0.0199318	0.00650006	0.0271015	-0.00471977	0.0190601	-0.0110143	-0.0124003	0.0204127	-0.0251663	-0.00547708	0.025123	0.0327201	0.045329	0.0172511	0.0274992	-0.0242341	0.0857683	-0.000651799	0.0234402	0.0317601	-0.0266101
Schaefer200Subcortical	auc	pearson	nointer	1	delta	p	0.228	0.33	0.832	0.052	0.254	0.398	0.844	0.08	0.468	0.064	0.12	0.686	0.028	0.048	0.242	0.79	0.356	0.382	0.888	0.006	0.001	0.238	0.34	0.732	0.008
Schaefer200Subcortical	auc	pearson	nointer	1	delta	pmeff	0.891383	0.967794	1	0.367523	0.919042	0.987141	1	0.51096	0.995547	0.433001	0.666012	0.999952	0.216224	0.34426	0.907165	0.999998	0.977066	0.983896	1	0.0503175	0.00854632	0.902877	0.971692	0.999988	0.0665856
Schaefer200Subcortical	auc	pearson	nointer	1	delta	null_count	1000	1000	1000	1000	1000	1000	1000	1000	1000	1000	1000	1000	1000	1000	1000	1000	1000	1000	1000	1000	1000	1000	1000	1000	1000
Schaefer200Subcortical	auc	pearson	nointer	1	delta	null_mean	0.013369	0.00263555	0.00841865	-0.00430118	-0.00542385	-0.0137472	-0.0055567	-0.000926367	0.00140769	-0.0123356	-0.0117527	-0.0136462	-0.0165859	0.00552838	0.00828686	0.000177324	-0.0015704	-0.00618168	0.00779443	-0.00668441	-0.00364975	-0.0104499	0.000110235	-0.00840879	-0.0163936
Schaefer200Subcortical	auc	pearson	nointer	1	delta	null_std	0.0216625	0.0157934	0.0134293	0.0167197	0.0151712	0.0167755	0.0133376	0.0156917	0.0129907	0.015459	0.0183107	0.0158741	0.0179534	0.0182882	0.0125063	0.0134394	0.0179741	0.0131524	0.0139289	0.0171425	0.0130892	0.0142552	0.0136231	0.0149402	0.0157957
Schaefer200Subcortical	auc	pearson	nointer	1	delta	null_mad	0.0140915	0.00994425	0.00921062	0.011502	0.0100541	0.0116686	0.00865558	0.0106273	0.00808114	0.0106408	0.0113014	0.0104858	0.0124802	0.0118045	0.00848569	0.0084973	0.011763	0.00865296	0.00953981	0.0111807	0.00905977	0.00890391	0.00960328	0.00976957	0.010589
Schaefer200Subcortical	auc	pearson	nointer	1	delta	null_min	-0.0559136	-0.048433	-0.0298545	-0.054696	-0.0711968	-0.067256	-0.0570738	-0.0476378	-0.0449242	-0.0576669	-0.0801593	-0.0740123	-0.0759438	-0.0452196	-0.0272298	-0.0472519	-0.0576845	-0.0500269	-0.0330385	-0.0828782	-0.0429988	-0.0584371	-0.042057	-0.0687564	-0.0679968
Schaefer200Subcortical	auc	pearson	nointer	1	delta	null_1%	-0.0312573	-0.0362987	-0.0177646	-0.0472414	-0.0432909	-0.0533758	-0.0370391	-0.0372256	-0.0321265	-0.0509819	-0.0579727	-0.0572957	-0.0626119	-0.03548	-0.0181785	-0.0319489	-0.0467401	-0.0369711	-0.0216724	-0.0505695	-0.0321654	-0.0484755	-0.031173	-0.0528682	-0.0563994
Schaefer200Subcortical	auc	pearson	nointer	1	delta	null_2.5%	-0.0281761	-0.0288962	-0.0149565	-0.0397897	-0.037274	-0.0482479	-0.0315904	-0.0320447	-0.0257165	-0.0467925	-0.0513576	-0.0503507	-0.0538998	-0.0311287	-0.0144312	-0.0263423	-0.03787	-0.0330191	-0.0170708	-0.0427278	-0.0279769	-0.0441376	-0.026971	-0.044277	-0.0507875
Schaefer200Subcortical	auc	pearson	nointer	1	delta	null_5%	-0.0211609	-0.0247792	-0.0118147	-0.0336473	-0.0315102	-0.0434428	-0.0273941	-0.0275484	-0.0203671	-0.0407316	-0.0425853	-0.0421096	-0.0484402	-0.024463	-0.0112453	-0.0210291	-0.0321176	-0.0280647	-0.0132271	-0.0366652	-0.0248031	-0.0374556	-0.0228864	-0.0349094	-0.0450371
Schaefer200Subcortical	auc	pearson	nointer	1	delta	null_10%	-0.0137005	-0.0173566	-0.00799139	-0.0267644	-0.0261737	-0.0369742	-0.0232206	-0.0207944	-0.0148067	-0.0324841	-0.0357231	-0.0342023	-0.0402099	-0.0169307	-0.00736487	-0.0160028	-0.0245717	-0.0236574	-0.00902766	-0.0297466	-0.0204937	-0.0305874	-0.0179116	-0.0270108	-0.0387009
Schaefer200Subcortical	auc	pearson	nointer	1	delta	null_25%	-0.00137956	-0.00725576	-0.00151312	-0.0157383	-0.0150145	-0.0248757	-0.0142954	-0.0110562	-0.00635661	-0.0222199	-0.0226184	-0.0236785	-0.0281466	-0.00622642	-0.000213696	-0.00868782	-0.0131061	-0.0150152	-0.00184683	-0.0174645	-0.0130275	-0.0184028	-0.00929887	-0.0172128	-0.0259705
Schaefer200Subcortical	auc	pearson	nointer	1	delta	null_50%	0.0133125	0.00348534	0.00751101	-0.00272573	-0.00399788	-0.0121969	-0.00502246	-0.00138987	0.00139138	-0.0112168	-0.0103027	-0.0118848	-0.0154878	0.00507409	0.00764477	-0.00028847	-0.00129991	-0.00557696	0.00681234	-0.00563598	-0.00394656	-0.00866835	0.000204363	-0.00744025	-0.0151732
Schaefer200Subcortical	auc	pearson	nointer	1	delta	null_75%	0.0270173	0.0122948	0.0169512	0.00752705	0.00514721	-0.00114926	0.00308232	0.00962687	0.00979719	-0.00079025	-0.000325093	-0.00239347	-0.00328147	0.0173619	0.0165337	0.00832123	0.0102187	0.00262606	0.0169055	0.00504886	0.00509218	-0.000499032	0.00982493	0.00231686	-0.00477618
Schaefer200Subcortical	auc	pearson	nointer	1	delta	null_90%	0.0423662	0.0221084	0.0260268	0.0158092	0.0125028	0.0069864	0.0112712	0.0187718	0.0170568	0.00646806	0.0120482	0.00522159	0.005575	0.0290781	0.0244542	0.0167653	0.0212566	0.0103386	0.0276345	0.0139422	0.01374	0.00657849	0.0176509	0.00939594	0.00267642
Schaefer200Subcortical	auc	pearson	nointer	1	delta	null_95%	0.0510411	0.0275095	0.032892	0.0206074	0.0179492	0.0117091	0.0156058	0.0252068	0.0220572	0.0102201	0.0169437	0.009781	0.0106937	0.0350747	0.0301315	0.0227175	0.0278504	0.0156396	0.0328567	0.0202726	0.0182687	0.0108155	0.0219592	0.0134393	0.00700964
Schaefer200Subcortical	auc	pearson	nointer	1	delta	null_97.5%	0.0572197	0.0322878	0.0379395	0.0252074	0.0205538	0.0163577	0.0206007	0.029072	0.0282064	0.0139911	0.022188	0.0133409	0.0150409	0.0434658	0.035035	0.0280725	0.0339841	0.018795	0.036645	0.0243556	0.0212113	0.0136527	0.0257231	0.0175118	0.0109076
Schaefer200Subcortical	auc	pearson	nointer	1	delta	null_99%	0.0653048	0.0415864	0.0439739	0.0302867	0.0242148	0.0200618	0.0240756	0.0362539	0.0338388	0.0173546	0.0251923	0.0187026	0.0196948	0.0527458	0.0394692	0.0330065	0.0387248	0.021818	0.0403996	0.0298366	0.0257359	0.0170266	0.0312219	0.0202356	0.0155289
Schaefer200Subcortical	auc	pearson	nointer	1	delta	null_max	0.0777972	0.0534734	0.0551855	0.0430391	0.0386437	0.0292585	0.0344571	0.0458053	0.04585	0.0243288	0.0316584	0.0279765	0.0289705	0.065771	0.0521157	0.0549367	0.0477631	0.0304033	0.0566451	0.0370854	0.042548	0.0278116	0.048486	0.0289366	0.0205411
Schaefer200Subcortical	auc	pearson	nointer	2	original	mean	0.0253442	0.0343286	0.0374881	0.0193882	0.0169262	0.0192402	0.0194317	0.0190434	0.0155333	0.00913964	0.0119687	0.0145337	0.00954711	0.019099	0.0136334	0.0145815	0.0452618	0.00690492	0.032377	0.0270747	0.0487098	0.00261191	0.0144286	0.0283981	0.00967375
Schaefer200Subcortical	auc	pearson	nointer	2	original	mean_rz	-0.29909	1.76844	3.031	0.560484	0.97563	1.20624	1.6191	0.638533	0.284944	-0.219915	-0.503279	0.835377	-0.600905	-0.447706	-0.223462	0.828919	2.37087	-0.0839541	2.09038	1.42027	6.93717	-0.665928	0.623941	2.81645	-0.107101
Schaefer200Subcortical	auc	pearson	nointer	2	original	mean_z	-0.436776	1.46919	2.38425	0.377459	0.773393	0.956198	1.29913	0.436331	0.0962299	-0.310618	-0.616165	0.687728	-0.737672	-0.551415	-0.333348	0.39238	2.49233	-0.275182	1.70454	1.3064	5.60922	-0.76291	0.374183	2.57963	-0.223682
Schaefer200Subcortical	auc	pearson	nointer	2	original	std	0.010273	0.00780699	0.0114076	0.00909004	0.00799868	0.00832327	0.00870307	0.00968962	0.00631903	0.00682041	0.00749727	0.00767921	0.00739803	0.00814075	0.00662652	0.00505606	0.0130249	0.00489139	0.00926567	0.012405	0.0146195	0.00455934	0.00534532	0.0114222	0.00717265
Schaefer200Subcortical	auc	pearson	nointer	2	original	min	0.00617639	0.0147038	0.0134855	-0.00183226	0.000457047	0.0027723	0.00476798	-0.000407754	0.00310039	-0.00785044	-0.000834323	0.00120547	-0.00465675	0.00169088	-0.00195293	0.00122878	0.0225682	-0.00350992	0.0104753	0.00630438	0.0204277	-0.00611328	0.00423468	0.00923521	-0.00450715
Schaefer200Subcortical	auc	pearson	nointer	2	original	max	0.0534996	0.0521973	0.0748183	0.0492008	0.0368638	0.0440169	0.0480697	0.0469852	0.0308285	0.0295712	0.0305094	0.0357272	0.0316299	0.0460726	0.0285825	0.026857	0.0858654	0.0193093	0.0570501	0.0643143	0.0918777	0.014963	0.0291398	0.0616989	0.0283822
Schaefer200Subcortical	auc	pearson	nointer	2	original	p	0.617	0.083	0.03	0.311	0.213	0.143	0.102	0.294	0.385	0.582	0.688	0.235	0.738	0.663	0.584	0.27	0.012	0.541	0.066	0.101	0.001	0.765	0.277	0.017	0.551
Schaefer200Subcortical	auc	pearson	nointer	2	original	pz	0.668942	0.070791	0.00852938	0.352846	0.21953	0.169365	0.0968387	0.331219	0.46165	0.622013	0.731209	0.245704	0.769755	0.70942	0.630627	0.347316	0.00632311	0.608465	0.0440605	0.0955966	9.99845e-09	0.777355	0.354065	0.00492684	0.588541
Schaefer200Subcortical	auc	pearson	nointer	2	original	pmeff	0.999734	0.524472	0.229952	0.959062	0.871887	0.733891	0.602654	0.949542	0.984554	0.999437	0.999954	0.899548	0.99999	0.999911	0.99946	0.932783	0.098385	0.998745	0.44331	0.598842	0.00854632	0.999996	0.938115	0.136786	0.998961
Schaefer200Subcortical	auc	pearson	nointer	2	original	null_count	1000	1000	1000	1000	1000	1000	1000	1000	1000	1000	1000	1000	1000	1000	1000	1000	1000	1000	1000	1000	1000	1000	1000	1000	1000
Schaefer200Subcortical	auc	pearson	nointer	2	original	null_mean	0.0315474	0.0200739	0.0152069	0.016249	0.0111296	0.0121437	0.0104245	0.0152375	0.0147334	0.0113035	0.0161813	0.0101862	0.0146988	0.0256482	0.0167456	0.0112492	0.0190455	0.00871927	0.016869	0.0169701	0.0098549	0.00757432	0.0114128	0.0106491	0.0110927
Schaefer200Subcortical	auc	pearson	nointer	2	original	null_std	0.0142022	0.00970238	0.00934519	0.00831666	0.00749511	0.00742154	0.00693323	0.00872259	0.00831154	0.00696631	0.00683666	0.00632152	0.00698373	0.0118771	0.00933608	0.00849262	0.0105188	0.0065933	0.00909805	0.0077347	0.00692697	0.00650458	0.00805979	0.00688042	0.00634377
Schaefer200Subcortical	auc	pearson	nointer	2	original	null_mad	0.00906866	0.00595339	0.00537781	0.00556243	0.00497608	0.00454098	0.00425277	0.00549136	0.00501556	0.00498578	0.00463313	0.00421267	0.00477282	0.00767886	0.00587332	0.00449076	0.00764806	0.00380021	0.00556979	0.0052001	0.00390391	0.00426577	0.00470018	0.00442365	0.00437879
Schaefer200Subcortical	auc	pearson	nointer	2	original	null_min	0.00484658	-0.00280392	-0.00236114	0.000493521	-0.00537897	-0.00250069	-0.0027403	-0.00546415	-0.00212472	-0.00263971	0.00237501	-0.00299349	-0.000114182	0.00236106	-0.00317386	-0.00326559	-0.00222404	-0.00362171	-0.000145444	-9.07047e-05	-0.00461048	-0.00491791	-0.00600955	-0.00334381	-0.00170002
Schaefer200Subcortical	auc	pearson	nointer	2	original	null_1%	0.00880891	0.0039745	0.000296314	0.00217262	-0.00200503	0.000112151	-0.000717784	0.000530558	0.00113628	-0.000564747	0.00448191	-0.00104226	0.00258358	0.00753152	0.00115583	-0.000790325	0.000469514	-0.00144653	0.00215866	0.00381845	-0.00131941	-0.00371407	-0.00101432	-0.00118966	-0.000331492
Schaefer200Subcortical	auc	pearson	nointer	2	original	null_2.5%	0.0105952	0.00587191	0.00191153	0.00408913	-4.49712e-05	0.0011751	0.000176471	0.00178168	0.00259095	0.000268823	0.00546307	0.000243137	0.00384383	0.00883826	0.00262164	0.000539921	0.00253077	-0.000647726	0.00313266	0.00500193	-0.00016878	-0.00270104	3.40423e-05	6.84902e-05	0.00105985
Schaefer200Subcortical	auc	pearson	nointer	2	original	null_5%	0.0123924	0.00750971	0.00357016	0.00521497	0.00113548	0.00252285	0.00132511	0.00324362	0.00405844	0.00142273	0.00675526	0.0012363	0.00520941	0.00991987	0.00386149	0.00137344	0.00417939	0.000404967	0.00489415	0.00616454	0.000926858	-0.00180007	0.00114478	0.00111012	0.00194024
Schaefer200Subcortical	auc	pearson	nointer	2	original	null_10%	0.0150673	0.00943727	0.00526898	0.00684239	0.00268668	0.00373657	0.00264471	0.00544839	0.00566885	0.00289392	0.00822543	0.00261174	0.00676231	0.0120801	0.00601851	0.00280521	0.0061281	0.00152856	0.0067904	0.00789334	0.00232565	-0.000289131	0.00275392	0.0024791	0.00359855
Schaefer200Subcortical	auc	pearson	nointer	2	original	null_25%	0.0209196	0.013084	0.00855082	0.010004	0.00554067	0.00685001	0.00552379	0.00898758	0.00879108	0.00578064	0.0109877	0.00551315	0.00929836	0.0166982	0.00997925	0.0056788	0.0104939	0.00406731	0.010211	0.0112589	0.00510242	0.00283468	0.00573581	0.00551341	0.00639241
Schaefer200Subcortical	auc	pearson	nointer	2	original	null_50%	0.0293656	0.0187195	0.0133215	0.014766	0.00972849	0.0111192	0.00922298	0.0138448	0.0134144	0.0107652	0.0154258	0.00931619	0.0137992	0.024196	0.0155793	0.00906257	0.0183784	0.00737793	0.0151151	0.0161249	0.00855795	0.00682353	0.0100807	0.0099264	0.010369
Schaefer200Subcortical	auc	pearson	nointer	2	original	null_75%	0.039224	0.0250716	0.0199678	0.0214782	0.0158548	0.0159636	0.0143772	0.0198772	0.0190683	0.0157428	0.0202845	0.0139926	0.0189028	0.032101	0.0220115	0.0152423	0.0259182	0.0123768	0.0220975	0.0219076	0.0133377	0.011387	0.0156228	0.0143456	0.0149989
Schaefer200Subcortical	auc	pearson	nointer	2	original	null_90%	0.0520802	0.0329591	0.0278216	0.0272992	0.0210358	0.0212685	0.0197712	0.0265426	0.0261407	0.0208661	0.0262477	0.0189778	0.0240192	0.0413614	0.0289157	0.0221609	0.034161	0.0174392	0.0302277	0.0271472	0.0193558	0.0160567	0.0223805	0.0201945	0.0197421
Schaefer200Subcortical	auc	pearson	nointer	2	original	null_95%	0.0596846	0.0387996	0.0333642	0.0309037	0.0244126	0.0261383	0.0232372	0.0319959	0.030605	0.0238519	0.029269	0.0220374	0.0270166	0.0487597	0.0336722	0.0282196	0.0386012	0.0218135	0.0343227	0.0306344	0.0237776	0.0198075	0.0270615	0.0241222	0.0225769
Schaefer200Subcortical	auc	pearson	nointer	2	original	null_97.5%	0.0631045	0.0433614	0.0392323	0.0350197	0.0282321	0.029115	0.0267971	0.0370078	0.0349639	0.0268711	0.0313728	0.024288	0.0300957	0.0548044	0.0387817	0.0344317	0.0424773	0.0251901	0.0383138	0.0345599	0.0263932	0.0234809	0.0315299	0.0269871	0.0250756
Schaefer200Subcortical	auc	pearson	nointer	2	original	null_99%	0.0711736	0.0508194	0.0450372	0.041683	0.0325043	0.0344138	0.0327191	0.0420528	0.0396874	0.0295789	0.0332032	0.0274858	0.0346273	0.0618334	0.0438897	0.0389362	0.0455658	0.0294861	0.0434515	0.0386625	0.0314027	0.0260553	0.0372305	0.0296385	0.0275744
Schaefer200Subcortical	auc	pearson	nointer	2	original	null_max	0.0811418	0.0666945	0.0589177	0.0496327	0.0414315	0.050979	0.0394298	0.0525632	0.0510927	0.0377108	0.0405548	0.0325308	0.0459577	0.0704809	0.0596234	0.0592686	0.049454	0.0364556	0.0501471	0.0489992	0.0397847	0.0335757	0.0512646	0.0362078	0.0320218
Schaefer200Subcortical	auc	pearson	nointer	2	inverted	mean	0.0346608	0.0181836	0.0314687	0.0563777	0.0399533	0.0460778	0.0198747	0.0467102	0.0221807	0.0513604	0.0502031	0.0192514	0.06535	0.0462949	0.019862	0.0117609	0.0263887	0.0254194	0.0243254	0.0828157	0.00430004	0.0299499	0.0269785	0.0279049	0.066954
Schaefer200Subcortical	auc	pearson	nointer	2	inverted	mean_rz	0.393837	-0.0607085	2.27604	5.04578	4.09687	5.19255	1.68937	4.03678	1.17889	5.49184	5.06288	1.59074	7.28511	1.94111	0.491831	0.405271	0.706435	3.20214	1.11535	8.65028	-0.735652	3.65667	2.4249	2.74126	8.71611
Schaefer200Subcortical	auc	pearson	nointer	2	inverted	mean_z	0.219218	-0.194831	1.74013	4.8251	3.84568	4.57239	1.36303	3.60819	0.896017	5.75009	4.97639	1.43403	7.25274	1.73835	0.333807	0.0602505	0.698101	2.53289	0.819566	8.51301	-0.801917	3.43997	1.93129	2.50796	8.80569
Schaefer200Subcortical	auc	pearson	nointer	2	inverted	std	0.00939998	0.00739471	0.00952142	0.0165129	0.0126592	0.00961349	0.00986228	0.011719	0.00829806	0.0126226	0.0131226	0.00615764	0.0139153	0.0105801	0.00678727	0.00573672	0.0102116	0.00980053	0.00849113	0.0199859	0.00465833	0.0094669	0.00876296	0.00812902	0.0144796
Schaefer200Subcortical	auc	pearson	nointer	2	inverted	min	0.0161188	-0.000786725	0.0102956	0.0181446	0.0140593	0.0204525	0.000470701	0.023063	0.00234509	0.0286247	0.0258643	0.00577519	0.035087	0.0284103	0.00381795	-0.00203125	0.00706221	0.00807127	0.0076267	0.0399316	-0.00932258	0.00961012	0.0121108	0.0136175	0.0353832
Schaefer200Subcortical	auc	pearson	nointer	2	inverted	max	0.060485	0.0379864	0.059636	0.102534	0.0730081	0.0757868	0.0487423	0.0757446	0.0519145	0.0921074	0.0856317	0.0381112	0.116599	0.0768788	0.0354928	0.0299421	0.0651	0.0549712	0.0472063	0.154259	0.0170676	0.0600641	0.0536718	0.0541271	0.114969
Schaefer200Subcortical	auc	pearson	nointer	2	inverted	p	0.357	0.527	0.064	0.001	0.002	0.001	0.097	0.002	0.163	0.001	0.001	0.094	0.001	0.062	0.313	0.365	0.233	0.022	0.192	0.001	0.8	0.002	0.051	0.02	0.001
Schaefer200Subcortical	auc	pearson	nointer	2	inverted	pz	0.413198	0.577275	0.0408418	6.91225e-07	5.96403e-05	2.38482e-06	0.086329	0.000153101	0.185002	4.38456e-09	3.19765e-07	0.07568	1.98841e-13	0.0409978	0.3692	0.475966	0.242448	0.00563588	0.206115	0	0.788816	0.000289047	0.0266641	0.00605002	0
Schaefer200Subcortical	auc	pearson	nointer	2	inverted	pmeff	0.97737	0.998376	0.433001	0.00854632	0.017028	0.00854632	0.583269	0.017028	0.782689	0.00854632	0.00854632	0.571241	0.00854632	0.422523	0.960071	0.979674	0.897272	0.173735	0.839415	0.00854632	0.999999	0.017028	0.361777	0.159126	0.00854632
Schaefer200Subcortical	auc	pearson	nointer	2	delta	mean	-0.00931653	0.016145	0.00601939	-0.0369895	-0.0230271	-0.0268377	-0.00044306	-0.0276668	-0.00664746	-0.0422208	-0.0382344	-0.00471774	-0.0558029	-0.0271959	-0.00622861	0.00282065	0.0188731	-0.0185145	0.00805155	-0.055741	0.0444098	-0.027338	-0.0125499	0.000493137	-0.0572803
Schaefer200Subcortical	auc	pearson	nointer	2	delta	mean_rz	-1.07269	0.951495	-0.0652687	-2.17214	-1.3098	-0.896808	0.373287	-1.80864	-0.737132	-2.09632	-1.75146	0.442447	-2.33411	-1.87796	-1.12187	0.289378	1.21797	-1.00763	0.142334	-3.24055	3.66651	-1.48948	-0.921054	0.516168	-2.88054
Schaefer200Subcortical	auc	pearson	nointer	2	delta	mean_z	-1.06786	0.914779	-0.14539	-2.06078	-1.217	-0.872099	0.398956	-1.78728	-0.649492	-2.00856	-1.51967	0.550388	-2.29591	-1.83863	-1.16481	0.232055	1.19743	-0.970037	0.0540989	-2.9919	3.77877	-1.23954	-0.931883	0.583706	-2.70446
Schaefer200Subcortical	auc	pearson	nointer	2	delta	std	0.0139525	0.0122406	0.015406	0.0170765	0.0152684	0.0133634	0.0126879	0.0162161	0.0112855	0.0149274	0.0140396	0.0105295	0.0160161	0.0132819	0.0114038	0.00875881	0.0136768	0.0109636	0.0126113	0.0228474	0.016686	0.0108387	0.0105	0.0126175	0.0166057
Schaefer200Subcortical	auc	pearson	nointer	2	delta	min	-0.0490591	-0.0158529	-0.0388123	-0.0794438	-0.0667864	-0.0605572	-0.027152	-0.0667674	-0.037522	-0.0839862	-0.07375	-0.0311092	-0.105957	-0.0637066	-0.0326726	-0.0197446	-0.0209553	-0.0443045	-0.023725	-0.117735	0.0129906	-0.0584574	-0.0378274	-0.0344503	-0.101046
Schaefer200Subcortical	auc	pearson	nointer	2	delta	max	0.0329244	0.0491587	0.0418139	-0.000823093	0.00510538	0.00695704	0.029338	0.0136045	0.0182289	-0.0100246	-0.000365034	0.0201492	-0.0211076	-0.00109923	0.0229417	0.0288882	0.0611008	0.00820861	0.0434775	-0.00173948	0.0982119	-0.0044243	0.0103761	0.0325126	-0.016478
Schaefer200Subcortical	auc	pearson	nointer	2	delta	p	0.282	0.332	0.928	0.054	0.234	0.398	0.692	0.084	0.486	0.074	0.14	0.632	0.036	0.07	0.248	0.776	0.22	0.344	0.88	0.008	0.001	0.252	0.352	0.584	0.014
Schaefer200Subcortical	auc	pearson	nointer	2	delta	pmeff	0.941692	0.968609	1	0.378879	0.898416	0.987141	0.999959	0.528903	0.996685	0.482913	0.725793	0.999811	0.269869	0.463434	0.913283	0.999997	0.88134	0.97313	1	0.0665856	0.00854632	0.917161	0.975815	0.99946	0.113923
Schaefer200Subcortical	auc	pearson	nointer	2	delta	null_count	1000	1000	1000	1000	1000	1000	1000	1000	1000	1000	1000	1000	1000	1000	1000	1000	1000	1000	1000	1000	1000	1000	1000	1000	1000
Schaefer200Subcortical	auc	pearson	nointer	2	delta	null_mean	0.0128998	0.00239014	0.00789669	-0.00386201	-0.00522037	-0.0129652	-0.00558279	-0.00102809	0.00142139	-0.0121811	-0.0112552	-0.0130839	-0.0161023	0.00520172	0.00794693	-0.00018858	-0.00170875	-0.00621762	0.00733013	-0.00647573	-0.00345071	-0.0101778	-0.000317779	-0.00786362	-0.0160001
Schaefer200Subcortical	auc	pearson	nointer	2	delta	null_std	0.0208046	0.0150362	0.0129121	0.0160752	0.0146317	0.015907	0.0128829	0.0149046	0.0124233	0.0149558	0.0177533	0.0152005	0.0172919	0.0176205	0.0121698	0.0129677	0.0171883	0.0126767	0.0133351	0.0164662	0.0126656	0.0138439	0.0131263	0.0143167	0.0152637
Schaefer200Subcortical	auc	pearson	nointer	2	delta	null_mad	0.0136631	0.00926628	0.00883285	0.0108036	0.00985799	0.0109752	0.00877393	0.00978391	0.00767267	0.0101889	0.0107819	0.00984354	0.0117189	0.011416	0.00817616	0.00804382	0.0111363	0.00858101	0.00895679	0.0103965	0.00885063	0.00864111	0.00899106	0.00927656	0.0100294
Schaefer200Subcortical	auc	pearson	nointer	2	delta	null_min	-0.0556592	-0.0467584	-0.0306346	-0.0508651	-0.06997	-0.0632293	-0.0553145	-0.0442729	-0.0435939	-0.055559	-0.0791764	-0.0729608	-0.0751427	-0.0458628	-0.0260472	-0.044377	-0.0583166	-0.0497419	-0.0299566	-0.0828804	-0.0412193	-0.0572652	-0.0418945	-0.0647312	-0.0654552
Schaefer200Subcortical	auc	pearson	nointer	2	delta	null_1%	-0.0326634	-0.0353668	-0.0177331	-0.045923	-0.0426928	-0.0493787	-0.0371963	-0.0351666	-0.0303804	-0.0503196	-0.0559576	-0.0542342	-0.0608768	-0.0348617	-0.0179979	-0.0313491	-0.0457558	-0.0365894	-0.0196253	-0.0480337	-0.0313069	-0.0460697	-0.0292056	-0.0507637	-0.0546829
Schaefer200Subcortical	auc	pearson	nointer	2	delta	null_2.5%	-0.0258904	-0.0290581	-0.0148724	-0.0378887	-0.0365397	-0.0448475	-0.0308911	-0.0307327	-0.0239547	-0.0459271	-0.0493772	-0.0478504	-0.0532895	-0.0300595	-0.0141672	-0.0255729	-0.0370693	-0.0306965	-0.0161395	-0.0409347	-0.0276024	-0.0420783	-0.0260326	-0.0412936	-0.0495015
Schaefer200Subcortical	auc	pearson	nointer	2	delta	null_5%	-0.01974	-0.0243853	-0.0115365	-0.0319699	-0.0300638	-0.0412892	-0.0268257	-0.0253629	-0.0195249	-0.0400439	-0.0408702	-0.0409755	-0.0471126	-0.0235616	-0.0117127	-0.0206924	-0.0306265	-0.0268257	-0.0130375	-0.034606	-0.0234616	-0.0364056	-0.0223025	-0.0334864	-0.0430779
Schaefer200Subcortical	auc	pearson	nointer	2	delta	null_10%	-0.0125284	-0.0160884	-0.00739369	-0.024552	-0.0245795	-0.0345004	-0.0220205	-0.0197656	-0.0141945	-0.0321421	-0.0347516	-0.0329287	-0.0391925	-0.0172183	-0.00742005	-0.0159262	-0.0236041	-0.0228143	-0.00902334	-0.0286059	-0.0197766	-0.0303811	-0.017437	-0.02581	-0.0378042
Schaefer200Subcortical	auc	pearson	nointer	2	delta	null_25%	-0.00103874	-0.00700024	-0.00165056	-0.0148666	-0.0145893	-0.0234159	-0.0140946	-0.0106739	-0.0059712	-0.0216222	-0.0220214	-0.0226696	-0.0271628	-0.00625304	-0.000312524	-0.00853862	-0.0127844	-0.0149518	-0.00214595	-0.0161148	-0.0126027	-0.0181645	-0.00922715	-0.0159899	-0.0252604
Schaefer200Subcortical	auc	pearson	nointer	2	delta	null_50%	0.0124129	0.00307315	0.00687412	-0.00219756	-0.00388385	-0.0122449	-0.00529885	-0.00143142	0.00173778	-0.0105535	-0.0102369	-0.0111748	-0.0152492	0.00458915	0.00737065	-0.000630404	-0.00123639	-0.00569513	0.00616144	-0.00579164	-0.00370196	-0.00825581	-0.000272153	-0.00660595	-0.0144481
Schaefer200Subcortical	auc	pearson	nointer	2	delta	null_75%	0.0261794	0.0115758	0.0160561	0.00786264	0.00505403	-0.00144621	0.00341446	0.00899061	0.00932739	-0.00109014	-0.000720569	-0.00243304	-0.00394322	0.0164332	0.0161778	0.00758017	0.00971609	0.00204419	0.0163231	0.00472019	0.00507279	-0.000562475	0.00871078	0.00257635	-0.00489259
Schaefer200Subcortical	auc	pearson	nointer	2	delta	null_90%	0.0402544	0.021221	0.024469	0.0159315	0.0120954	0.00660042	0.0109244	0.0181005	0.0157984	0.00630062	0.0121012	0.00469238	0.0052654	0.0280999	0.023165	0.0156811	0.0197426	0.0100525	0.0261673	0.0133386	0.0136181	0.00619507	0.0164411	0.00852943	0.00246853
Schaefer200Subcortical	auc	pearson	nointer	2	delta	null_95%	0.0493099	0.026032	0.0305611	0.0200087	0.0174183	0.0119767	0.0147789	0.0236596	0.0210334	0.00986734	0.01752	0.00992941	0.0108621	0.0336347	0.0291296	0.0212872	0.026369	0.0150667	0.0307406	0.0190574	0.0178811	0.00990729	0.020654	0.0125672	0.00646211
Schaefer200Subcortical	auc	pearson	nointer	2	delta	null_97.5%	0.0552899	0.0313838	0.0358278	0.024919	0.0206678	0.0159504	0.019464	0.0282807	0.0270518	0.0127403	0.0221557	0.0127671	0.013994	0.0402524	0.0333189	0.0270334	0.0315082	0.0182382	0.0354772	0.024373	0.0206848	0.0125646	0.0243089	0.0167219	0.0104413
Schaefer200Subcortical	auc	pearson	nointer	2	delta	null_99%	0.063296	0.0399841	0.0416733	0.0305604	0.0247515	0.0195694	0.0225655	0.0336635	0.0322933	0.0164881	0.0246981	0.0173833	0.0197175	0.0532735	0.0380066	0.0318397	0.0374717	0.0214154	0.0378066	0.0291508	0.024622	0.015728	0.0306339	0.0191564	0.0141422
Schaefer200Subcortical	auc	pearson	nointer	2	delta	null_max	0.0758288	0.0509317	0.0541648	0.0414363	0.0354083	0.0291902	0.0330704	0.0441269	0.0460252	0.0239938	0.0304481	0.0253876	0.0281193	0.0647512	0.050585	0.0539483	0.0459038	0.0287695	0.0525771	0.0385384	0.0395324	0.0249621	0.0466884	0.0264925	0.0196029
Schaefer200Subcortical	poly2	pearson	all	1	original	mean	0.233399	0.249876	0.20622	0.16975	0.122406	0.0423476	0.14085	0.0511585	0.220035	0.186661	0.173072	0.124382	0.168778	0.238773	0.457726	0.0917967	0.29155	0.080376	0.192483	0.144193	0.313524	0.101919	0.274994	0.0447222	0.135557
Schaefer200Subcortical	poly2	pearson	all	1	original	mean_rz	-0.212039	1.83529	1.07943	1.35039	1.26001	-0.344432	0.598649	-0.110789	-0.086415	1.53679	1.15735	0.543846	1.31657	0.509641	2.78467	0.541753	1.75654	0.562528	1.02718	1.10189	4.08185	0.495679	2.72394	-0.941621	0.668072
Schaefer200Subcortical	poly2	pearson	all	1	original	mean_z	-0.367289	1.52421	0.799463	1.39226	1.22383	-0.276398	0.572749	-0.158406	-0.277086	1.51273	1.28823	0.611628	1.36274	0.338575	2.22258	0.403149	1.41039	0.536035	0.736454	1.00535	3.78778	0.481169	2.45744	-0.835184	0.742336
Schaefer200Subcortical	poly2	pearson	all	1	original	std	0.0777502	0.0751658	0.0736464	0.0597182	0.0494739	0.065985	0.0703755	0.0511504	0.0693413	0.0614763	0.0697579	0.0687481	0.0607671	0.0718945	0.116279	0.050356	0.0992736	0.0503925	0.0644157	0.0677826	0.13311	0.0647004	0.068423	0.0706159	0.0649677
Schaefer200Subcortical	poly2	pearson	all	1	original	min	0.0290427	0.111026	0.0824267	0.0411271	0.0100201	-0.0706082	-0.000480804	-0.0378321	0.0776293	0.0336438	0.0165906	-0.0261793	0.0294363	0.0756863	0.171925	-0.0166453	0.0770305	-0.0289735	-0.00871662	-0.00741729	0.0453913	-0.042026	0.128239	-0.136016	-0.0127892
Schaefer200Subcortical	poly2	pearson	all	1	original	max	0.42378	0.44804	0.425369	0.335602	0.260694	0.29398	0.349298	0.236112	0.395485	0.342344	0.40459	0.320155	0.341022	0.38409	0.810394	0.219527	0.61237	0.205405	0.4101	0.312612	0.738461	0.318666	0.487993	0.291724	0.312008
Schaefer200Subcortical	poly2	pearson	all	1	original	p	0.591	0.061	0.192	0.072	0.1	0.633	0.276	0.548	0.539	0.062	0.096	0.273	0.062	0.319	0.031	0.289	0.097	0.299	0.204	0.135	0.001	0.296	0.017	0.808	0.257
Schaefer200Subcortical	poly2	pearson	all	1	original	pz	0.643367	0.0636325	0.211895	0.081816	0.110392	0.608932	0.28331	0.562963	0.609196	0.0650786	0.0987207	0.270291	0.0863742	0.367401	0.0130847	0.343345	0.0791078	0.295874	0.230615	0.157244	7.54219e-05	0.315113	0.00697261	0.798311	0.228829
Schaefer200Subcortical	poly2	pearson	all	1	original	pmeff	0.999533	0.41722	0.839415	0.473253	0.594997	0.999816	0.937377	0.9989	0.998697	0.422523	0.579293	0.935116	0.422523	0.962965	0.236736	0.946392	0.583269	0.952526	0.85876	0.711811	0.00854632	0.950755	0.136786	0.999999	0.921793
Schaefer200Subcortical	poly2	pearson	all	1	original	null_count	1000	1000	1000	1000	1000	1000	1000	1000	1000	1000	1000	1000	1000	1000	1000	1000	1000	1000	1000	1000	1000	1000	1000	1000	1000
Schaefer200Subcortical	poly2	pearson	all	1	original	null_mean	0.301836	0.0929211	0.111188	0.0825947	0.0464028	0.059575	0.102697	0.0648139	0.266346	0.0880606	0.0814664	0.0884197	0.07177	0.189193	0.163398	0.0561976	0.121502	0.0478059	0.104435	0.0651421	0.0839165	0.0693629	0.0613368	0.0952341	0.09118
Schaefer200Subcortical	poly2	pearson	all	1	original	null_std	0.186329	0.102974	0.118871	0.0625996	0.0621021	0.0623282	0.0666141	0.0862054	0.167137	0.0651806	0.0711093	0.0587969	0.0711856	0.146437	0.132427	0.0883027	0.120568	0.0607613	0.119557	0.0786301	0.060618	0.0676613	0.086943	0.0604799	0.0597805
Schaefer200Subcortical	poly2	pearson	all	1	original	null_mad	0.10785	0.0609058	0.0725146	0.0425888	0.0397268	0.0433464	0.042841	0.0510002	0.104131	0.0428099	0.0505874	0.0375929	0.0443587	0.0917262	0.0764125	0.0553281	0.071896	0.0399491	0.0706931	0.0474851	0.0381428	0.0444024	0.0554665	0.0393354	0.0417898
Schaefer200Subcortical	poly2	pearson	all	1	original	null_min	-0.0754744	-0.180203	-0.141006	-0.133648	-0.15959	-0.179264	-0.120177	-0.236815	-0.128184	-0.104276	-0.118156	-0.115568	-0.176316	-0.164973	-0.127763	-0.180888	-0.182554	-0.140125	-0.219158	-0.202794	-0.0867276	-0.180901	-0.203568	-0.126923	-0.142769
Schaefer200Subcortical	poly2	pearson	all	1	original	null_1%	-0.0180208	-0.136438	-0.0978027	-0.0592047	-0.108647	-0.0877467	-0.0589202	-0.138863	-0.0705453	-0.0720314	-0.0912459	-0.057845	-0.121652	-0.0825676	-0.0601313	-0.109013	-0.104542	-0.0928742	-0.117432	-0.116611	-0.0601419	-0.0838887	-0.108906	-0.0725521	-0.0565389
Schaefer200Subcortical	poly2	pearson	all	1	original	null_2.5%	0.0127107	-0.0980806	-0.0730745	-0.0427591	-0.0800428	-0.063072	-0.0356042	-0.0962377	-0.00646077	-0.048508	-0.061986	-0.0369018	-0.0865037	-0.0450976	-0.0363053	-0.083153	-0.0783719	-0.0781126	-0.080923	-0.0968774	-0.03756	-0.0634696	-0.0857372	-0.0406951	-0.0360635
Schaefer200Subcortical	poly2	pearson	all	1	original	null_5%	0.0407009	-0.0674628	-0.0499291	-0.0203939	-0.0548976	-0.0453583	-0.00824897	-0.0671495	0.0445794	-0.0247006	-0.0420229	-0.0176655	-0.0664447	-0.0141195	-0.00720156	-0.0662126	-0.0462693	-0.0519139	-0.0557473	-0.0738779	-0.0146212	-0.038394	-0.060792	-0.017269	-0.0137145
Schaefer200Subcortical	poly2	pearson	all	1	original	null_10%	0.101316	-0.0303159	-0.022148	0.00278841	-0.0338792	-0.0256694	0.019078	-0.033272	0.0828772	0.00557439	-0.0139925	0.00708279	-0.0285952	0.0225322	0.0202339	-0.0446218	-0.01733	-0.0274558	-0.0311202	-0.0401552	0.00602484	-0.016168	-0.0396846	0.0195593	0.00975422
Schaefer200Subcortical	poly2	pearson	all	1	original	null_25%	0.175073	0.0273851	0.0275754	0.0394786	0.00683933	0.0176178	0.0615905	0.0128912	0.151383	0.0466411	0.0319891	0.0521976	0.0305457	0.0852758	0.0704145	-0.00645132	0.0400852	0.00873055	0.0225938	0.0189199	0.0464377	0.0238581	0.0018929	0.0605463	0.052683
Schaefer200Subcortical	poly2	pearson	all	1	original	null_50%	0.267304	0.0841512	0.0901709	0.0844835	0.0481923	0.0644827	0.102826	0.0595356	0.233376	0.0891208	0.086269	0.0940703	0.0821917	0.169465	0.142253	0.0473571	0.104315	0.0470583	0.0848245	0.0666181	0.0826929	0.0692883	0.0509925	0.0996363	0.0941652
Schaefer200Subcortical	poly2	pearson	all	1	original	null_75%	0.400873	0.15584	0.175175	0.126197	0.0863506	0.106096	0.146348	0.113842	0.372706	0.13218	0.133722	0.128305	0.12255	0.273656	0.224708	0.104551	0.187656	0.0886938	0.168814	0.11288	0.121288	0.111784	0.109984	0.13914	0.136226
Schaefer200Subcortical	poly2	pearson	all	1	original	null_90%	0.56411	0.221563	0.277935	0.161462	0.122266	0.135245	0.190245	0.169594	0.499729	0.171707	0.171582	0.159596	0.154211	0.38248	0.343442	0.169168	0.287413	0.126464	0.272639	0.164813	0.161357	0.156967	0.177368	0.16902	0.168166
Schaefer200Subcortical	poly2	pearson	all	1	original	null_95%	0.658827	0.259481	0.336144	0.183948	0.142324	0.153667	0.215019	0.210007	0.576333	0.191495	0.186993	0.178949	0.173039	0.462776	0.410988	0.222782	0.347633	0.14887	0.326775	0.194106	0.182404	0.186053	0.217047	0.183288	0.18199
Schaefer200Subcortical	poly2	pearson	all	1	original	null_97.5%	0.768461	0.31363	0.395582	0.202457	0.170526	0.165684	0.236637	0.246557	0.643746	0.21599	0.204525	0.193718	0.190261	0.509288	0.483888	0.251313	0.416189	0.170289	0.380127	0.215251	0.206312	0.208724	0.246847	0.197837	0.193345
Schaefer200Subcortical	poly2	pearson	all	1	original	null_99%	0.848551	0.3806	0.44382	0.227256	0.201266	0.185487	0.256716	0.298178	0.711455	0.240214	0.226717	0.209927	0.200839	0.621247	0.561774	0.323147	0.458492	0.183587	0.480901	0.253372	0.230342	0.227099	0.325356	0.219651	0.203471
Schaefer200Subcortical	poly2	pearson	all	1	original	null_max	1.03473	0.528053	0.612984	0.289406	0.249681	0.207705	0.291791	0.467651	0.917147	0.264339	0.280372	0.24661	0.221237	0.905707	0.927969	0.526096	0.561265	0.247025	0.611504	0.401131	0.352423	0.263072	0.443659	0.288953	0.229112
Schaefer200Subcortical	poly2	pearson	all	1	inverted	mean	-0.0254486	-0.0166989	-0.0860325	0.539449	-0.0287051	0.357425	0.0707037	0.0938225	0.243785	0.609908	0.569586	0.031207	0.846145	0.0739994	-0.0553245	0.168238	0.183392	0.193709	0.0393979	0.523178	0.0302206	0.364234	0.150834	0.12354	0.864345
Schaefer200Subcortical	poly2	pearson	all	1	inverted	mean_rz	-1.83086	-1.11685	-1.63895	7.20542	-1.30558	4.55833	-0.505732	0.453453	0.0674197	8.20525	6.44415	-1.12789	11.6162	-0.701989	-1.74401	1.47363	0.741853	2.47602	-0.43342	6.48509	-0.927884	4.48034	1.2141	0.409883	12.4308
Schaefer200Subcortical	poly2	pearson	all	1	inverted	mean_z	-1.75648	-1.06454	-1.65912	7.29804	-1.20943	4.77874	-0.480272	0.336505	-0.134988	8.00618	6.86435	-0.973056	10.8783	-0.786642	-1.65165	1.26882	0.51332	2.40126	-0.543988	5.82519	-0.885809	4.35804	1.02938	0.468023	12.9334
Schaefer200Subcortical	poly2	pearson	all	1	inverted	std	0.0678135	0.0795174	0.0828275	0.187718	0.071295	0.0936432	0.0613613	0.113307	0.100662	0.200856	0.188333	0.0554217	0.286184	0.0950246	0.0745903	0.0765943	0.0739689	0.076539	0.0569641	0.162231	0.0432003	0.125268	0.0709092	0.0587412	0.287017
Schaefer200Subcortical	poly2	pearson	all	1	inverted	min	-0.188828	-0.326948	-0.294426	0.0967103	-0.250892	0.149794	-0.0510821	-0.27316	0.0240092	0.169811	0.10612	-0.101814	0.208518	-0.155391	-0.235797	0.0205741	-0.0217165	0.0306115	-0.0876939	0.070211	-0.0594924	0.100985	0.0121556	-0.0102297	0.182081
Schaefer200Subcortical	poly2	pearson	all	1	inverted	max	0.139634	0.157891	0.208025	1.19755	0.145192	0.568893	0.258024	0.393356	0.546828	1.20291	1.22253	0.23013	1.47885	0.394735	0.144908	0.383815	0.387011	0.40954	0.230964	0.916674	0.193564	0.704284	0.438073	0.272051	1.57471
Schaefer200Subcortical	poly2	pearson	all	1	inverted	p	0.993	0.878	0.981	0.001	0.884	0.001	0.691	0.342	0.477	0.001	0.001	0.829	0.001	0.787	0.986	0.102	0.257	0.007	0.68	0.001	0.818	0.001	0.144	0.336	0.001
Schaefer200Subcortical	poly2	pearson	all	1	inverted	pz	0.960572	0.856578	0.951537	1.42109e-13	0.886867	8.71551e-07	0.684569	0.368181	0.553716	5.55111e-16	3.26028e-12	0.834858	0	0.78437	0.950782	0.102139	0.303774	0.00814266	0.706869	2.80295e-09	0.812259	6.49645e-06	0.151531	0.3198	0
Schaefer200Subcortical	poly2	pearson	all	1	inverted	pmeff	1	1	1	0.00854632	1	0.00854632	0.999958	0.972419	0.996153	0.00854632	0.00854632	1	0.00854632	0.999998	1	0.602654	0.921793	0.0584826	0.999943	0.00854632	1	0.00854632	0.736543	0.970186	0.00854632
Schaefer200Subcortical	poly2	pearson	all	1	delta	mean	0.258848	0.266575	0.292253	-0.369699	0.151111	-0.315078	0.070146	-0.042664	-0.0237498	-0.423247	-0.396514	0.0931746	-0.677368	0.164774	0.513051	-0.0764412	0.108158	-0.113333	0.153085	-0.378985	0.283303	-0.262314	0.12416	-0.0788178	-0.728788
Schaefer200Subcortical	poly2	pearson	all	1	delta	std	0.112244	0.102933	0.120457	0.177376	0.0989939	0.107524	0.0935882	0.142427	0.116094	0.201207	0.201513	0.0901337	0.282673	0.12414	0.133435	0.0969193	0.116642	0.0908376	0.088118	0.185685	0.147692	0.123053	0.0927511	0.0908598	0.285811
Schaefer200Subcortical	poly2	pearson	all	1	delta	min	-0.110592	-0.0210586	-0.0275471	-0.993947	-0.05492	-0.603986	-0.255296	-0.340147	-0.335406	-0.974373	-1.12421	-0.158386	-1.33491	-0.158883	0.0983177	-0.324267	-0.230949	-0.377403	-0.0621467	-0.852453	-0.0174627	-0.595772	-0.198334	-0.281959	-1.48164
Schaefer200Subcortical	poly2	pearson	all	1	delta	max	0.530786	0.568673	0.663127	0.15379	0.440638	-0.0278391	0.376725	0.395385	0.284331	0.13984	0.19126	0.30932	0.00827326	0.449024	0.904162	0.112716	0.471923	0.0971911	0.352143	0.0688829	0.728232	0.0272368	0.409365	0.221582	-0.0910288
Schaefer200Subcortical	poly2	pearson	all	1	delta	p	0.838	0.052	0.076	0.044	0.1	0.256	0.516	0.982	0.8	0.012	0.108	0.316	0.028	0.702	0.016	0.768	0.408	0.536	0.422	0.146	0.006	0.226	0.154	0.408	0.004
Schaefer200Subcortical	poly2	pearson	all	1	delta	pmeff	1	0.367523	0.492416	0.320244	0.594997	0.920886	0.998021	1	0.999999	0.098385	0.624861	0.961542	0.216224	0.999969	0.129224	0.999996	0.988862	0.998622	0.990929	0.741778	0.0503175	0.888946	0.761807	0.988862	0.0337994
Schaefer200Subcortical	poly2	pearson	all	2	original	mean	0.239001	0.249584	0.189189	0.156238	0.118204	0.0331389	0.129435	0.0459163	0.209344	0.17603	0.153893	0.118819	0.161128	0.242801	0.457852	0.0912574	0.30857	0.075815	0.201112	0.142686	0.323386	0.103798	0.257978	0.0264985	0.129086
Schaefer200Subcortical	poly2	pearson	all	2	original	mean_rz	-0.173247	1.80708	0.970576	1.19072	1.20426	-0.483373	0.441705	-0.188825	-0.17533	1.40389	0.971249	0.505065	1.29123	0.590725	2.9131	0.53965	1.9591	0.491891	1.14614	1.15877	4.56677	0.536894	2.63262	-1.3153	0.615493
Schaefer200Subcortical	poly2	pearson	all	2	original	mean_z	-0.337819	1.56176	0.687696	1.23166	1.1979	-0.443373	0.417875	-0.230548	-0.341573	1.43778	1.08647	0.563231	1.34157	0.377833	2.29706	0.40861	1.62607	0.462478	0.848327	1.03356	4.13227	0.52632	2.3538	-1.20009	0.680869
Schaefer200Subcortical	poly2	pearson	all	2	original	std	0.0844857	0.0884944	0.0718224	0.0598218	0.0515724	0.0629129	0.0714715	0.0417313	0.0675242	0.0572828	0.065129	0.0699307	0.0614687	0.0745833	0.118203	0.0488219	0.112795	0.052429	0.060487	0.0716596	0.166901	0.0573466	0.0633895	0.0775617	0.0664214
Schaefer200Subcortical	poly2	pearson	all	2	original	min	0.0349673	0.0418588	-0.0167306	0.0013726	0.0134205	-0.13841	-0.0407684	-0.0461328	0.0473826	0.0495765	-0.0347074	-0.0326964	0.0348128	0.0804061	0.23564	-0.00732627	0.0657077	-0.0515069	0.0945715	-0.0902446	0.0632308	-0.0123951	0.103485	-0.237464	-0.0193316
Schaefer200Subcortical	poly2	pearson	all	2	original	max	0.450672	0.506312	0.447913	0.317956	0.303369	0.192648	0.321218	0.168948	0.376871	0.374216	0.35619	0.280039	0.301646	0.45617	1.06034	0.218863	0.726614	0.210227	0.366613	0.294481	0.830975	0.25607	0.462482	0.235029	0.303083
Schaefer200Subcortical	poly2	pearson	all	2	original	p	0.575	0.058	0.211	0.106	0.103	0.697	0.329	0.582	0.57	0.069	0.139	0.295	0.068	0.311	0.029	0.29	0.075	0.321	0.184	0.14	0.001	0.293	0.02	0.881	0.268
Schaefer200Subcortical	poly2	pearson	all	2	original	pz	0.632314	0.0590808	0.245714	0.108923	0.115362	0.671332	0.337943	0.591212	0.633728	0.0751457	0.138515	0.286543	0.0897586	0.352707	0.0107749	0.341338	0.0518807	0.321786	0.19801	0.15055	1.77987e-05	0.299242	0.00926202	0.885064	0.247869
Schaefer200Subcortical	poly2	pearson	all	2	original	pmeff	0.999351	0.401052	0.869067	0.617583	0.606434	0.999964	0.967379	0.999437	0.999283	0.458464	0.723046	0.950152	0.453454	0.959062	0.223115	0.947036	0.487684	0.963888	0.825252	0.725793	0.00854632	0.948925	0.159126	1	0.931186
Schaefer200Subcortical	poly2	pearson	all	2	original	null_count	1000	1000	1000	1000	1000	1000	1000	1000	1000	1000	1000	1000	1000	1000	1000	1000	1000	1000	1000	1000	1000	1000	1000	1000	1000
Schaefer200Subcortical	poly2	pearson	all	2	original	null_mean	0.300081	0.0948374	0.110234	0.0833691	0.0466483	0.0593256	0.103071	0.0650832	0.264583	0.0886704	0.0818564	0.0873771	0.0721276	0.188766	0.163719	0.0563817	0.119649	0.0491884	0.103318	0.0658518	0.0838621	0.0695215	0.0613256	0.0945899	0.0911582
Schaefer200Subcortical	poly2	pearson	all	2	original	null_std	0.180805	0.0990853	0.114812	0.0591634	0.0597341	0.0590626	0.0630906	0.0831361	0.161719	0.0607602	0.0663035	0.0558244	0.0663405	0.143013	0.128047	0.085352	0.116183	0.0575737	0.115279	0.0743394	0.0579643	0.0651253	0.0835467	0.0567386	0.0557055
Schaefer200Subcortical	poly2	pearson	all	2	original	null_mad	0.103573	0.0608846	0.0683168	0.040424	0.0389064	0.0408829	0.0411436	0.0499687	0.0962634	0.0413218	0.0472485	0.0356736	0.0416536	0.0881649	0.0730202	0.0538422	0.0707052	0.0374438	0.068186	0.0443635	0.0355982	0.0430392	0.052196	0.0371966	0.0385091
Schaefer200Subcortical	poly2	pearson	all	2	original	null_min	-0.0704115	-0.163483	-0.129435	-0.127776	-0.158898	-0.173598	-0.105677	-0.223504	-0.117379	-0.0923389	-0.115952	-0.110488	-0.159597	-0.150406	-0.118145	-0.173189	-0.174033	-0.120616	-0.213164	-0.180172	-0.0803215	-0.167317	-0.19381	-0.120229	-0.128226
Schaefer200Subcortical	poly2	pearson	all	2	original	null_1%	-0.0074846	-0.121822	-0.0922879	-0.0532822	-0.103893	-0.0779236	-0.0498693	-0.131034	-0.0596958	-0.0575811	-0.0798896	-0.0509609	-0.106092	-0.0762761	-0.0482074	-0.099606	-0.0964514	-0.0907661	-0.104795	-0.110646	-0.0542153	-0.0782415	-0.0992797	-0.0557688	-0.0451261
Schaefer200Subcortical	poly2	pearson	all	2	original	null_2.5%	0.019231	-0.0852861	-0.0669006	-0.034715	-0.0756099	-0.0617479	-0.0287637	-0.0925774	-0.00286513	-0.0402211	-0.0559904	-0.0277111	-0.0766088	-0.0364229	-0.0323725	-0.0787559	-0.0690957	-0.0707908	-0.0762997	-0.0880528	-0.0301585	-0.0612542	-0.0782173	-0.0306605	-0.0252222
Schaefer200Subcortical	poly2	pearson	all	2	original	null_5%	0.0573843	-0.0585314	-0.0433306	-0.0141944	-0.048254	-0.0407061	-0.000621952	-0.0633466	0.0475955	-0.0175582	-0.0346767	-0.0150949	-0.0552273	-0.00492667	0.00159335	-0.0588727	-0.0435576	-0.0445713	-0.0493519	-0.0645141	-0.0115991	-0.0342681	-0.0546838	-0.00964546	-0.00842294
Schaefer200Subcortical	poly2	pearson	all	2	original	null_10%	0.106034	-0.0249043	-0.0193466	0.00499851	-0.0297968	-0.0232544	0.0255319	-0.0307336	0.0882615	0.0126742	-0.00659113	0.00968231	-0.0226006	0.0266686	0.0246845	-0.0398711	-0.0148973	-0.0231245	-0.0255862	-0.0318663	0.0110403	-0.0130157	-0.0350111	0.021131	0.0158982
Schaefer200Subcortical	poly2	pearson	all	2	original	null_25%	0.176125	0.0298322	0.0299751	0.0430273	0.00724113	0.0202454	0.0624874	0.0139828	0.154291	0.0489092	0.0360307	0.0543167	0.0341457	0.086692	0.0740011	-0.00526828	0.0416886	0.0119421	0.0250574	0.0227352	0.0480512	0.0260177	0.00326703	0.0617338	0.0554633
Schaefer200Subcortical	poly2	pearson	all	2	original	null_50%	0.265605	0.0864635	0.0908832	0.0848755	0.0487384	0.0624376	0.102491	0.0599051	0.234367	0.0900226	0.0858567	0.0921065	0.0813876	0.165586	0.14248	0.048179	0.103203	0.0485081	0.0852454	0.0664701	0.0823617	0.069539	0.0542501	0.0990343	0.0939456
Schaefer200Subcortical	poly2	pearson	all	2	original	null_75%	0.391104	0.152463	0.172078	0.124252	0.0851056	0.102273	0.144305	0.113036	0.366418	0.131409	0.132078	0.124671	0.118766	0.272348	0.223939	0.102668	0.183746	0.0880246	0.163024	0.111628	0.119887	0.112336	0.10764	0.135446	0.132534
Schaefer200Subcortical	poly2	pearson	all	2	original	null_90%	0.560613	0.219525	0.269593	0.158868	0.11917	0.131993	0.183251	0.167089	0.489247	0.167201	0.16437	0.154385	0.150281	0.382574	0.337803	0.167293	0.276722	0.12418	0.26945	0.159615	0.155872	0.154849	0.172635	0.163791	0.161934
Schaefer200Subcortical	poly2	pearson	all	2	original	null_95%	0.64888	0.265854	0.332609	0.17799	0.139578	0.151933	0.209635	0.205199	0.568537	0.183384	0.180249	0.177223	0.168071	0.447389	0.4061	0.215838	0.334885	0.142817	0.31571	0.187391	0.17919	0.180355	0.208441	0.1782	0.176543
Schaefer200Subcortical	poly2	pearson	all	2	original	null_97.5%	0.754931	0.302928	0.378204	0.195887	0.165745	0.164918	0.227995	0.238501	0.637696	0.208157	0.196535	0.189131	0.182149	0.495833	0.471169	0.248852	0.39473	0.160991	0.364445	0.20965	0.201859	0.200516	0.241997	0.188979	0.187068
Schaefer200Subcortical	poly2	pearson	all	2	original	null_99%	0.83029	0.375622	0.446052	0.217092	0.195536	0.181644	0.247586	0.284523	0.690467	0.230861	0.212081	0.206155	0.193723	0.589563	0.559242	0.305407	0.447166	0.176779	0.464039	0.244508	0.225296	0.22097	0.321217	0.210445	0.197826
Schaefer200Subcortical	poly2	pearson	all	2	original	null_max	1.0627	0.519098	0.607184	0.280458	0.246751	0.208399	0.289884	0.454111	0.922526	0.250972	0.266031	0.23892	0.217259	0.912141	0.891359	0.529008	0.551118	0.23932	0.577982	0.398152	0.336424	0.252127	0.411673	0.277149	0.224148
Schaefer200Subcortical	poly2	pearson	all	2	inverted	mean	-0.00142445	-0.00939366	-0.0763415	0.525175	-0.0129634	0.36627	0.0781214	0.123812	0.259633	0.578272	0.551165	0.0470078	0.827145	0.0868999	-0.0515424	0.165284	0.191517	0.197399	0.0496734	0.544794	0.0287779	0.356708	0.154364	0.133181	0.821762
Schaefer200Subcortical	poly2	pearson	all	2	inverted	mean_rz	-1.73896	-1.06192	-1.65101	7.34658	-1.06968	5.01267	-0.399507	0.862626	0.177031	7.96964	6.64246	-0.852693	12.0759	-0.601973	-1.7922	1.467	0.842471	2.68204	-0.351876	7.27231	-1.01527	4.50039	1.2937	0.619192	12.7478
Schaefer200Subcortical	poly2	pearson	all	2	inverted	mean_z	-1.66757	-1.05193	-1.62505	7.46756	-0.997952	5.19694	-0.395456	0.706412	-0.0306082	8.05794	7.07818	-0.723148	11.3809	-0.712291	-1.68111	1.27592	0.618576	2.57428	-0.465346	6.44264	-0.950314	4.40976	1.11361	0.680162	13.1155
Schaefer200Subcortical	poly2	pearson	all	2	inverted	std	0.0640971	0.0750957	0.0802323	0.176561	0.0669039	0.0986194	0.0658157	0.122984	0.105618	0.194872	0.171302	0.0545913	0.254614	0.110675	0.0695625	0.0727831	0.0757618	0.0931346	0.0630607	0.172578	0.0389851	0.119369	0.0757862	0.0626628	0.270694
Schaefer200Subcortical	poly2	pearson	all	2	inverted	min	-0.139347	-0.242399	-0.305569	0.131814	-0.19491	0.160472	-0.0570403	-0.219971	0.0588008	0.159915	0.153524	-0.0621846	0.323896	-0.156096	-0.217451	0.0122481	0.00744101	0.0104634	-0.0809318	0.1316	-0.0878093	0.136223	-0.0534303	0.00479884	0.270207
Schaefer200Subcortical	poly2	pearson	all	2	inverted	max	0.18083	0.154626	0.152074	1.02204	0.137333	0.69908	0.258828	0.495754	0.513085	1.18855	1.04288	0.24003	1.59296	0.465284	0.14094	0.343692	0.411789	0.509322	0.220768	1.19484	0.123611	0.709977	0.385845	0.346142	1.73112
Schaefer200Subcortical	poly2	pearson	all	2	inverted	p	0.987	0.87	0.982	0.001	0.845	0.001	0.659	0.206	0.434	0.001	0.001	0.779	0.001	0.749	0.991	0.102	0.232	0.004	0.638	0.001	0.836	0.001	0.133	0.259	0.001
Schaefer200Subcortical	poly2	pearson	all	2	inverted	pz	0.952383	0.853706	0.94801	3.9746e-14	0.84097	9.98897e-08	0.65382	0.239856	0.512215	3.33067e-16	7.11875e-13	0.765317	0	0.761968	0.953711	0.100879	0.267996	0.00500384	0.679241	5.74705e-11	0.829144	5.12182e-06	0.132605	0.248093	0
Schaefer200Subcortical	poly2	pearson	all	2	inverted	pmeff	1	1	1	0.00854632	1	0.00854632	0.999902	0.861776	0.992423	0.00854632	0.00854632	0.999998	0.00854632	0.999993	1	0.602654	0.896118	0.0337994	0.999836	0.00854632	1	0.00854632	0.706045	0.923581	0.00854632
Schaefer200Subcortical	poly2	pearson	all	2	delta	mean	0.240426	0.258978	0.265531	-0.368937	0.131167	-0.333132	0.0513136	-0.0778952	-0.050289	-0.402242	-0.397272	0.0718113	-0.666017	0.155901	0.509394	-0.0740268	0.117053	-0.121584	0.151438	-0.402108	0.294609	-0.25291	0.103614	-0.106683	-0.692675
Schaefer200Subcortical	poly2	pearson	all	2	delta	std	0.105963	0.129385	0.121109	0.168786	0.0911402	0.118655	0.0956684	0.142601	0.124707	0.187545	0.187994	0.084537	0.244547	0.134697	0.137053	0.0875454	0.12503	0.0983833	0.0837088	0.200202	0.183542	0.118197	0.0934937	0.106447	0.265307
[truncated: 490 more rows]

## Sheet: Tab. S5 - Meta-analysis
parc	metric	map	Z	p	pmeff
[truncated: 100 more rows]

[truncated: 13 more sheets: Tab. S6 - Test-retest, Tab. S7 - Reproducibility (ICC), Tab. S8 - Reproducibility (rho), Tab. S9 - NEOFC MEG, Tab. S10 - MRI-MEG profiles, Tab. S11 - MRI-MEG per atlas, Tab. S12 - NEOFC (lower pct), Tab. S13 - NEOFC NET-covariates, Tab. S14 - NET associations, Tab. S15 - Drug challenges, Tab. S16 - Clinic covariates, Tab. S17 - Clinic comparisons, Tab. S18 - Clinic associations]
